# Supplementary material for: Catalytic alkene skeletal modification for the construction of fluorinated tertiary stereocenters
Source: Chem Sci. 2022 Mar 15;13(15):4327–33. doi: 10.1039/d2sc00968d (PMC9006967; doi:10.1039/d2sc00968d)
Supplement: SC-013-D2SC00968D-s002 [file SC-013-D2SC00968D-s002.cif]

# Electronic Supplementary Material (ESI) for Chemical Science.
# This journal is © The Royal Society of Chemistry 2022

####################################################################### 
# 
# This file contains crystal structure data downloaded from the 
# Cambridge Structural Database (CSD) hosted by the Cambridge 
# Crystallographic Data Centre (CCDC).
# 
# Full information about CCDC data access policies and citation 
# guidelines are available at http://www.ccdc.cam.ac.uk/access/V1 
# 
# Audit and citation data items may have been added by the CCDC. 
# Please retain this information to preserve the provenance of 
# this file and to allow appropriate attribution of the data. 
# 
#######################################################################

data_jly-2021-02
_database_code_depnum_ccdc_archive 'CCDC 2092729'
loop_
_audit_author_name
_audit_author_address
'Liyin ljiang'
;the Institute of Chemical Research of Catalonia
Spain
;
_audit_update_record             
;
2021-06-28 deposited with the CCDC.	2022-03-14 downloaded from the CCDC.
;

_audit_creation_method           SHELXL-2018/3
_shelx_SHELXL_version_number     2018/3
_chemical_name_systematic        ?
_chemical_name_common            ?
_chemical_melting_point          ?
_chemical_formula_moiety         ?
_chemical_formula_sum            'C28 H41 F O4'
_chemical_formula_weight         460.61

loop_
_atom_type_symbol
_atom_type_description
_atom_type_scat_dispersion_real
_atom_type_scat_dispersion_imag
_atom_type_scat_source
C C 0.0033 0.0016 'International Tables Vol C Tables 4.2.6.8 and 6.1.1.4'
H H 0.0000 0.0000 'International Tables Vol C Tables 4.2.6.8 and 6.1.1.4'
O O 0.0106 0.0060 'International Tables Vol C Tables 4.2.6.8 and 6.1.1.4'
F F 0.0171 0.0103 'International Tables Vol C Tables 4.2.6.8 and 6.1.1.4'

_space_group_crystal_system      monoclinic
_space_group_IT_number           4
_space_group_name_H-M_alt        'P 21'
_space_group_name_Hall           'P 2yb'

_shelx_space_group_comment       
;
The symmetry employed for this shelxl refinement is uniquely defined
by the following loop, which should always be used as a source of
symmetry information in preference to the above space-group names.
They are only intended as comments.
;

loop_
_space_group_symop_operation_xyz
'x, y, z'
'-x, y+1/2, -z'

_cell_length_a                   10.3779(6)
_cell_length_b                   7.2974(4)
_cell_length_c                   33.470(3)
_cell_angle_alpha                90
_cell_angle_beta                 98.797(6)
_cell_angle_gamma                90
_cell_volume                     2504.9(3)
_cell_formula_units_Z            4
_cell_measurement_temperature    100(2)
_cell_measurement_reflns_used    3464
_cell_measurement_theta_min      2.4780
_cell_measurement_theta_max      25.2160

_exptl_crystal_description       Plate
_exptl_crystal_colour            ?
_exptl_crystal_density_meas      ?
_exptl_crystal_density_method    ?
_exptl_crystal_density_diffrn    1.221
_exptl_crystal_F_000             1000
_exptl_transmission_factor_min   ?
_exptl_transmission_factor_max   ?
_exptl_crystal_size_max          0.150
_exptl_crystal_size_mid          0.050
_exptl_crystal_size_min          0.030
_exptl_absorpt_coefficient_mu    0.084
_shelx_estimated_absorpt_T_min   0.987
_shelx_estimated_absorpt_T_max   0.997
_exptl_absorpt_correction_type   multi-scan
_exptl_absorpt_correction_T_min  0.49118
_exptl_absorpt_correction_T_max  1.00000
_exptl_absorpt_process_details   
;
 CrysAlisPro 1.171.40.35a (Rigaku Oxford Diffraction, 2018)
 Empirical absorption correction using spherical harmonics,
 implemented in SCALE3 ABSPACK scaling algorithm.
;

_exptl_absorpt_special_details   ?
_diffrn_ambient_temperature      100(2)
_diffrn_radiation_wavelength     0.71075
_diffrn_radiation_type           MoK\a
_diffrn_source                   'Microfocus rotating anode X-ray tube'
_diffrn_source_type              'Rigaku MicroMax-007HF'
_diffrn_source_power             50
_diffrn_source_current           24
_diffrn_source_size              '0.2 mm x 0.2 mm fine focus'
_diffrn_radiation_monochromator  'Confocal Max Flux optic'
_diffrn_detector_type            'PILATUS 200K'
_diffrn_measurement_device_type  '1/4chi goniometer'
_diffrn_measurement_method       
;
 Fullsphere data collection, phi and omega scans
;
_diffrn_detector_area_resol_mean 5.8140
_diffrn_reflns_number            14278
_diffrn_reflns_av_unetI/netI     0.0812
_diffrn_reflns_av_R_equivalents  0.0422
_diffrn_reflns_limit_h_min       -12
_diffrn_reflns_limit_h_max       12
_diffrn_reflns_limit_k_min       -9
_diffrn_reflns_limit_k_max       8
_diffrn_reflns_limit_l_min       -40
_diffrn_reflns_limit_l_max       43
_diffrn_reflns_theta_min         1.986
_diffrn_reflns_theta_max         27.557
_diffrn_reflns_theta_full        25.242
_diffrn_measured_fraction_theta_max 0.838
_diffrn_measured_fraction_theta_full 0.971
_diffrn_reflns_Laue_measured_fraction_max 0.838
_diffrn_reflns_Laue_measured_fraction_full 0.971
_diffrn_reflns_point_group_measured_fraction_max 0.701
_diffrn_reflns_point_group_measured_fraction_full 0.840
_reflns_number_total             8152
_reflns_number_gt                5410
_reflns_threshold_expression     'I > 2\s(I)'
_reflns_Friedel_coverage         0.551
_reflns_Friedel_fraction_max     0.540
_reflns_Friedel_fraction_full    0.685

_reflns_special_details          
;
 Reflections were merged by SHELXL according to the crystal
 class for the calculation of statistics and refinement.
 
 _reflns_Friedel_fraction is defined as the number of unique
 Friedel pairs measured divided by the number that would be
 possible theoretically, ignoring centric projections and
 systematic absences.
;

_computing_data_collection       'CrysAlisPro 1.171.40.84a (Rigaku OD, 2020)'
_computing_cell_refinement       'CrysAlisPro 1.171.40.84a (Rigaku OD, 2020)'
_computing_data_reduction        'CrysAlisPro 1.171.40.84a (Rigaku OD, 2020)'
_computing_structure_solution    Sir2019
_computing_structure_refinement  'SHELXL-2018/3 (Sheldrick, 2018)'
_computing_molecular_graphics    
'shelXle (H\"ubschle, Sheldrick and Dittirch, 2011)'
_computing_publication_material  'SHELXL-2018/3 (Sheldrick, 2018)'
_refine_special_details          ?
_refine_ls_structure_factor_coef Fsqd
_refine_ls_matrix_type           full
_refine_ls_weighting_scheme      calc
_refine_ls_weighting_details     
'w=1/[\s^2^(Fo^2^)+(0.0646P)^2^] where P=(Fo^2^+2Fc^2^)/3'
_atom_sites_solution_primary     ?
_atom_sites_solution_secondary   ?
_atom_sites_solution_hydrogens   geom
_refine_ls_hydrogen_treatment    constr
_refine_ls_extinction_method     none
_refine_ls_extinction_coef       .
_refine_ls_abs_structure_details 
;
 Flack x determined using 1669 quotients [(I+)-(I-)]/[(I+)+(I-)]
 (Parsons, Flack and Wagner, Acta Cryst. B69 (2013) 249-259).
;
_refine_ls_abs_structure_Flack   0.7(7)
_chemical_absolute_configuration ad
_refine_ls_number_reflns         8152
_refine_ls_number_parameters     605
_refine_ls_number_restraints     1
_refine_ls_R_factor_all          0.0942
_refine_ls_R_factor_gt           0.0535
_refine_ls_wR_factor_ref         0.1279
_refine_ls_wR_factor_gt          0.1122
_refine_ls_goodness_of_fit_ref   0.966
_refine_ls_restrained_S_all      0.966
_refine_ls_shift/su_max          0.000
_refine_ls_shift/su_mean         0.000

loop_
_atom_site_label
_atom_site_type_symbol
_atom_site_fract_x
_atom_site_fract_y
_atom_site_fract_z
_atom_site_U_iso_or_equiv
_atom_site_adp_type
_atom_site_occupancy
_atom_site_site_symmetry_order
_atom_site_calc_flag
_atom_site_refinement_flags_posn
_atom_site_refinement_flags_adp
_atom_site_refinement_flags_occupancy
_atom_site_disorder_assembly
_atom_site_disorder_group
O1A O 0.1070(3) 0.1409(4) 0.54102(9) 0.0398(8) Uani 1 1 d . . . . .
O2A O -0.0992(3) 0.1531(5) 0.55281(11) 0.0598(10) Uani 1 1 d . . . . .
O3A O 0.4269(3) 0.2809(5) 0.90571(9) 0.0476(9) Uani 1 1 d . . . . .
O4A O 0.5597(3) 0.4985(4) 0.93713(9) 0.0427(8) Uani 1 1 d . . . . .
F1A F 0.7714(2) 0.1240(4) 0.85655(8) 0.0461(7) Uani 1 1 d . . . . .
C1A C 0.5670(4) 0.2599(6) 0.82770(13) 0.0337(10) Uani 1 1 d . . . . .
H1A H 0.477585 0.281831 0.834354 0.040 Uiso 1 1 calc R U . . .
C2A C 0.5478(4) 0.1764(5) 0.78490(13) 0.0284(10) Uani 1 1 d . . . . .
C3A C 0.4409(4) 0.0277(6) 0.77589(13) 0.0320(10) Uani 1 1 d . . . . .
H3AA H 0.470505 -0.086020 0.790618 0.038 Uiso 1 1 calc R U . . .
H3AB H 0.360562 0.069944 0.785628 0.038 Uiso 1 1 calc R U . . .
C4A C 0.4111(4) -0.0125(6) 0.73077(12) 0.0306(10) Uani 1 1 d . . . . .
H4AA H 0.338162 -0.101261 0.726126 0.037 Uiso 1 1 calc R U . . .
H4AB H 0.488291 -0.072089 0.722334 0.037 Uiso 1 1 calc R U . . .
C5A C 0.3749(4) 0.1552(6) 0.70367(13) 0.0290(10) Uani 1 1 d . . . . .
H5A H 0.288433 0.198024 0.709720 0.035 Uiso 1 1 calc R U . . .
C6A C 0.3546(4) 0.1107(6) 0.65799(12) 0.0284(10) Uani 1 1 d . . . . .
C7A C 0.2308(4) -0.0098(6) 0.64775(13) 0.0316(10) Uani 1 1 d . . . . .
H7AA H 0.250247 -0.133092 0.659465 0.038 Uiso 1 1 calc R U . . .
H7AB H 0.160861 0.043917 0.661136 0.038 Uiso 1 1 calc R U . . .
C8A C 0.1790(4) -0.0316(6) 0.60283(13) 0.0332(11) Uani 1 1 d . . . . .
H8AA H 0.243387 -0.098582 0.589372 0.040 Uiso 1 1 calc R U . . .
H8AB H 0.096949 -0.102949 0.599286 0.040 Uiso 1 1 calc R U . . .
C9A C 0.1546(4) 0.1556(6) 0.58402(13) 0.0353(11) Uani 1 1 d . . . . .
H9A H 0.088408 0.221330 0.597501 0.042 Uiso 1 1 calc R U . . .
C10A C 0.2792(4) 0.2666(6) 0.58884(13) 0.0357(11) Uani 1 1 d . . . . .
H10A H 0.343891 0.204699 0.574578 0.043 Uiso 1 1 calc R U . . .
H10B H 0.261254 0.389200 0.576595 0.043 Uiso 1 1 calc R U . . .
C11A C 0.3342(4) 0.2870(6) 0.63316(13) 0.0304(10) Uani 1 1 d . . . . .
C12A C 0.3596(4) 0.4534(6) 0.64946(13) 0.0317(11) Uani 1 1 d . . . . .
H12A H 0.341169 0.556736 0.632269 0.038 Uiso 1 1 calc R U . . .
C13A C 0.4143(4) 0.4879(6) 0.69233(13) 0.0308(10) Uani 1 1 d . . . . .
H13A H 0.344710 0.537980 0.706393 0.037 Uiso 1 1 calc R U . . .
H13B H 0.483658 0.581662 0.693500 0.037 Uiso 1 1 calc R U . . .
C14A C 0.4704(4) 0.3176(5) 0.71444(13) 0.0276(10) Uani 1 1 d . . . . .
H14A H 0.555055 0.287354 0.705173 0.033 Uiso 1 1 calc R U . . .
C15A C 0.4950(4) 0.3453(5) 0.75979(13) 0.0298(10) Uani 1 1 d . . . . .
H15A H 0.408425 0.374402 0.767907 0.036 Uiso 1 1 calc R U . . .
C16A C 0.5875(4) 0.5003(6) 0.77667(13) 0.0367(11) Uani 1 1 d . . . . .
H16A H 0.542904 0.620552 0.773311 0.044 Uiso 1 1 calc R U . . .
H16B H 0.665286 0.503857 0.762881 0.044 Uiso 1 1 calc R U . . .
C17A C 0.6257(4) 0.4528(6) 0.82182(14) 0.0402(12) Uani 1 1 d . . . . .
H17A H 0.589808 0.544692 0.838890 0.048 Uiso 1 1 calc R U . . .
H17B H 0.721782 0.450383 0.829287 0.048 Uiso 1 1 calc R U . . .
C18A C 0.6762(4) 0.1061(6) 0.77308(13) 0.0364(11) Uani 1 1 d . . . . .
H18A H 0.664185 0.081926 0.743950 0.055 Uiso 1 1 calc R U . . .
H18B H 0.702008 -0.007260 0.787860 0.055 Uiso 1 1 calc R U . . .
H18C H 0.744327 0.198815 0.779901 0.055 Uiso 1 1 calc R U . . .
C19A C 0.4727(4) 0.0065(6) 0.64520(13) 0.0320(10) Uani 1 1 d . . . . .
H19A H 0.461187 -0.003211 0.615666 0.048 Uiso 1 1 calc R U . . .
H19B H 0.477914 -0.116534 0.657073 0.048 Uiso 1 1 calc R U . . .
H19C H 0.553233 0.073659 0.654813 0.048 Uiso 1 1 calc R U . . .
C20A C 0.6416(4) 0.1550(6) 0.86384(14) 0.0373(11) Uani 1 1 d . . . . .
C21A C 0.5865(4) -0.0353(6) 0.87048(14) 0.0443(12) Uani 1 1 d . . . . .
H21A H 0.494013 -0.024611 0.873086 0.066 Uiso 1 1 calc R U . . .
H21B H 0.634345 -0.089032 0.895228 0.066 Uiso 1 1 calc R U . . .
H21C H 0.595850 -0.114091 0.847389 0.066 Uiso 1 1 calc R U . . .
C22A C 0.6568(4) 0.2708(6) 0.90204(13) 0.0366(11) Uani 1 1 d . . . . .
C23A C 0.7720(4) 0.3042(7) 0.92430(15) 0.0509(13) Uani 1 1 d . . . . .
H23A H 0.777023 0.375884 0.948174 0.061 Uiso 1 1 calc R U . . .
H23B H 0.849312 0.256222 0.916309 0.061 Uiso 1 1 calc R U . . .
C24A C 0.5352(4) 0.3455(7) 0.91438(13) 0.0395(11) Uani 1 1 d . . . . .
C25A C 0.4460(4) 0.5859(7) 0.94927(15) 0.0470(13) Uani 1 1 d . . . . .
H25A H 0.394864 0.495609 0.962365 0.056 Uiso 1 1 calc R U . . .
H25B H 0.389535 0.636983 0.925347 0.056 Uiso 1 1 calc R U . . .
C26A C 0.4934(5) 0.7359(8) 0.97829(15) 0.0562(14) Uani 1 1 d . . . . .
H26A H 0.418598 0.797908 0.986956 0.084 Uiso 1 1 calc R U . . .
H26B H 0.543951 0.824417 0.965018 0.084 Uiso 1 1 calc R U . . .
H26C H 0.548731 0.683785 1.001904 0.084 Uiso 1 1 calc R U . . .
C27A C -0.0230(4) 0.1424(6) 0.52944(15) 0.0398(11) Uani 1 1 d . . . . .
C28A C -0.0570(4) 0.1319(7) 0.48466(14) 0.0480(12) Uani 1 1 d . . . . .
H28A H -0.133886 0.208011 0.475774 0.072 Uiso 1 1 calc R U . . .
H28B H -0.076102 0.004491 0.476588 0.072 Uiso 1 1 calc R U . . .
H28C H 0.016473 0.176320 0.472146 0.072 Uiso 1 1 calc R U . . .
O1B O 0.5912(3) 0.5814(4) 0.54524(9) 0.0433(8) Uani 1 1 d . . . . .
O2B O 0.4016(3) 0.7074(5) 0.55414(10) 0.0564(10) Uani 1 1 d . . . . .
O3B O 0.8920(3) 0.7138(4) 0.90083(9) 0.0447(8) Uani 1 1 d . . . . .
O4B O 0.9813(3) 0.8750(4) 0.95476(9) 0.0446(8) Uani 1 1 d . . . . .
F1B F 1.26467(19) 0.7477(4) 0.86218(7) 0.0391(6) Uani 1 1 d . . . . .
C1B C 1.0499(4) 0.8035(5) 0.82728(13) 0.0297(10) Uani 1 1 d . . . . .
H1B H 0.957580 0.805377 0.832495 0.036 Uiso 1 1 calc R U . . .
C2B C 1.0470(3) 0.7087(5) 0.78565(13) 0.0276(10) Uani 1 1 d . . . . .
C3B C 0.9549(4) 0.5436(5) 0.77745(12) 0.0291(10) Uani 1 1 d . . . . .
H3BA H 0.993426 0.436963 0.793253 0.035 Uiso 1 1 calc R U . . .
H3BB H 0.870674 0.572618 0.786438 0.035 Uiso 1 1 calc R U . . .
C4B C 0.9310(4) 0.4941(6) 0.73234(12) 0.0298(10) Uani 1 1 d . . . . .
H4BA H 1.013649 0.448065 0.724720 0.036 Uiso 1 1 calc R U . . .
H4BB H 0.866935 0.392710 0.728214 0.036 Uiso 1 1 calc R U . . .
C5B C 0.8811(4) 0.6512(5) 0.70380(13) 0.0279(10) Uani 1 1 d . . . . .
H5B H 0.793470 0.683996 0.710601 0.033 Uiso 1 1 calc R U . . .
C6B C 0.8579(4) 0.6002(6) 0.65882(12) 0.0272(10) Uani 1 1 d . . . . .
C7B C 0.7428(4) 0.4625(6) 0.65131(13) 0.0331(10) Uani 1 1 d . . . . .
H7BA H 0.772763 0.343510 0.663580 0.040 Uiso 1 1 calc R U . . .
H7BB H 0.672116 0.507526 0.665529 0.040 Uiso 1 1 calc R U . . .
C8B C 0.6864(4) 0.4300(6) 0.60694(13) 0.0355(11) Uani 1 1 d . . . . .
H8BA H 0.752861 0.372073 0.592767 0.043 Uiso 1 1 calc R U . . .
H8BB H 0.610419 0.346657 0.605072 0.043 Uiso 1 1 calc R U . . .
C9B C 0.6451(4) 0.6108(6) 0.58746(13) 0.0372(11) Uani 1 1 d . . . . .
H9B H 0.577566 0.668418 0.601791 0.045 Uiso 1 1 calc R U . . .
C10B C 0.7618(4) 0.7380(6) 0.58945(13) 0.0368(11) Uani 1 1 d . . . . .
H10C H 0.826752 0.683428 0.574186 0.044 Uiso 1 1 calc R U . . .
H10D H 0.733421 0.856640 0.576678 0.044 Uiso 1 1 calc R U . . .
C11B C 0.8236(4) 0.7700(6) 0.63257(13) 0.0293(10) Uani 1 1 d . . . . .
C12B C 0.8448(4) 0.9388(6) 0.64700(13) 0.0320(11) Uani 1 1 d . . . . .
H12B H 0.820578 1.037314 0.628841 0.038 Uiso 1 1 calc R U . . .
C13B C 0.9031(4) 0.9870(6) 0.68908(13) 0.0299(10) Uani 1 1 d . . . . .
H13C H 0.834214 1.037964 0.703292 0.036 Uiso 1 1 calc R U . . .
H13D H 0.969573 1.083683 0.688184 0.036 Uiso 1 1 calc R U . . .
C14B C 0.9662(4) 0.8251(5) 0.71297(12) 0.0273(10) Uani 1 1 d . . . . .
H14B H 1.053295 0.802126 0.704628 0.033 Uiso 1 1 calc R U . . .
C15B C 0.9858(4) 0.8640(5) 0.75782(12) 0.0276(10) Uani 1 1 d . . . . .
H15B H 0.896095 0.880857 0.764698 0.033 Uiso 1 1 calc R U . . .
C16B C 1.0612(4) 1.0346(5) 0.77396(12) 0.0301(10) Uani 1 1 d . . . . .
H16C H 1.009067 1.146705 0.766769 0.036 Uiso 1 1 calc R U . . .
H16D H 1.144315 1.044372 0.763044 0.036 Uiso 1 1 calc R U . . .
C17B C 1.0860(4) 1.0063(6) 0.81981(13) 0.0339(10) Uani 1 1 d . . . . .
H17C H 1.031213 1.090604 0.833190 0.041 Uiso 1 1 calc R U . . .
H17D H 1.178700 1.029728 0.830654 0.041 Uiso 1 1 calc R U . . .
C18B C 1.1845(4) 0.6587(5) 0.77730(13) 0.0302(10) Uani 1 1 d . . . . .
H18D H 1.180888 0.628695 0.748614 0.045 Uiso 1 1 calc R U . . .
H18E H 1.216918 0.552592 0.793785 0.045 Uiso 1 1 calc R U . . .
H18F H 1.243180 0.762978 0.784197 0.045 Uiso 1 1 calc R U . . .
C19B C 0.9802(4) 0.5109(6) 0.64518(13) 0.0341(10) Uani 1 1 d . . . . .
H19D H 0.964807 0.493715 0.615791 0.051 Uiso 1 1 calc R U . . .
H19E H 0.996861 0.391771 0.658490 0.051 Uiso 1 1 calc R U . . .
H19F H 1.055850 0.590897 0.652650 0.051 Uiso 1 1 calc R U . . .
C20B C 1.1301(4) 0.7231(6) 0.86527(13) 0.0337(11) Uani 1 1 d . . . . .
C21B C 1.1145(4) 0.5169(6) 0.87144(14) 0.0388(11) Uani 1 1 d . . . . .
H21D H 1.021785 0.487194 0.869850 0.058 Uiso 1 1 calc R U . . .
H21E H 1.160917 0.481653 0.898062 0.058 Uiso 1 1 calc R U . . .
H21F H 1.150881 0.449842 0.850377 0.058 Uiso 1 1 calc R U . . .
C22B C 1.1079(4) 0.8306(6) 0.90284(13) 0.0323(10) Uani 1 1 d . . . . .
C23B C 1.1937(4) 0.9524(7) 0.92061(14) 0.0447(12) Uani 1 1 d . . . . .
H23C H 1.175196 1.019667 0.943363 0.054 Uiso 1 1 calc R U . . .
H23D H 1.273311 0.971999 0.910531 0.054 Uiso 1 1 calc R U . . .
C24B C 0.9827(4) 0.7979(6) 0.91816(13) 0.0352(11) Uani 1 1 d . . . . .
C25B C 0.8642(4) 0.8416(8) 0.97261(15) 0.0514(13) Uani 1 1 d . . . . .
H25C H 0.847871 0.708268 0.973924 0.062 Uiso 1 1 calc R U . . .
H25D H 0.787983 0.899235 0.955883 0.062 Uiso 1 1 calc R U . . .
C26B C 0.8832(5) 0.9204(10) 1.01350(16) 0.0723(19) Uani 1 1 d . . . . .
H26D H 0.805140 0.898583 1.026024 0.108 Uiso 1 1 calc R U . . .
H26E H 0.898348 1.052508 1.011891 0.108 Uiso 1 1 calc R U . . .
H26F H 0.958636 0.862458 1.029848 0.108 Uiso 1 1 calc R U . . .
C27B C 0.4688(4) 0.6353(6) 0.53247(14) 0.0335(10) Uani 1 1 d . . . . .
C28B C 0.4282(4) 0.5943(7) 0.48913(14) 0.0462(12) Uani 1 1 d . . . . .
H28D H 0.388362 0.703594 0.475368 0.069 Uiso 1 1 calc R U . . .
H28E H 0.364658 0.493988 0.486282 0.069 Uiso 1 1 calc R U . . .
H28F H 0.504524 0.558247 0.477005 0.069 Uiso 1 1 calc R U . . .

loop_
_atom_site_aniso_label
_atom_site_aniso_U_11
_atom_site_aniso_U_22
_atom_site_aniso_U_33
_atom_site_aniso_U_23
_atom_site_aniso_U_13
_atom_site_aniso_U_12
O1A 0.0310(16) 0.0454(19) 0.043(2) -0.0031(16) 0.0061(14) 0.0038(15)
O2A 0.0313(18) 0.097(3) 0.051(2) 0.001(2) 0.0064(17) -0.0017(19)
O3A 0.0291(16) 0.061(2) 0.053(2) -0.0122(18) 0.0101(15) -0.0153(16)
O4A 0.0349(16) 0.0411(19) 0.053(2) -0.0078(17) 0.0108(15) -0.0008(15)
F1A 0.0292(13) 0.0484(16) 0.0600(18) -0.0029(14) 0.0050(12) 0.0064(12)
C1A 0.026(2) 0.032(3) 0.045(3) 0.000(2) 0.0097(19) 0.001(2)
C2A 0.024(2) 0.025(2) 0.038(3) 0.000(2) 0.0107(19) 0.0020(18)
C3A 0.028(2) 0.029(3) 0.042(3) 0.002(2) 0.013(2) 0.0002(19)
C4A 0.030(2) 0.024(2) 0.038(3) -0.001(2) 0.0064(19) -0.0010(19)
C5A 0.022(2) 0.029(2) 0.038(3) 0.000(2) 0.0125(19) -0.0012(19)
C6A 0.024(2) 0.024(2) 0.039(3) 0.001(2) 0.0092(19) 0.0021(18)
C7A 0.030(2) 0.023(2) 0.044(3) 0.001(2) 0.013(2) -0.0046(19)
C8A 0.030(2) 0.031(3) 0.040(3) -0.003(2) 0.011(2) -0.006(2)
C9A 0.029(2) 0.039(3) 0.038(3) -0.006(2) 0.007(2) 0.003(2)
C10A 0.033(2) 0.029(3) 0.047(3) 0.003(2) 0.009(2) 0.003(2)
C11A 0.020(2) 0.029(3) 0.044(3) 0.001(2) 0.0127(19) 0.0055(18)
C12A 0.027(2) 0.028(3) 0.042(3) 0.010(2) 0.011(2) 0.0052(19)
C13A 0.026(2) 0.022(2) 0.047(3) 0.002(2) 0.011(2) 0.0021(19)
C14A 0.023(2) 0.022(2) 0.041(3) 0.001(2) 0.0134(19) 0.0002(17)
C15A 0.023(2) 0.026(2) 0.043(3) -0.003(2) 0.0117(19) -0.0018(19)
C16A 0.033(2) 0.029(3) 0.047(3) 0.000(2) 0.004(2) -0.005(2)
C17A 0.039(2) 0.031(3) 0.052(3) -0.004(2) 0.011(2) -0.008(2)
C18A 0.027(2) 0.036(3) 0.047(3) 0.004(2) 0.009(2) 0.006(2)
C19A 0.028(2) 0.032(2) 0.039(3) -0.003(2) 0.0131(19) 0.0053(19)
C20A 0.021(2) 0.043(3) 0.047(3) -0.001(2) 0.004(2) 0.003(2)
C21A 0.045(3) 0.038(3) 0.048(3) 0.006(2) 0.002(2) -0.003(2)
C22A 0.032(2) 0.034(3) 0.044(3) 0.001(2) 0.007(2) -0.004(2)
C23A 0.036(3) 0.054(3) 0.062(3) -0.013(3) 0.002(2) -0.002(2)
C24A 0.041(3) 0.042(3) 0.035(3) 0.003(2) 0.004(2) 0.000(2)
C25A 0.038(3) 0.047(3) 0.057(3) -0.004(3) 0.011(2) 0.005(2)
C26A 0.053(3) 0.058(4) 0.060(3) -0.017(3) 0.015(3) 0.003(3)
C27A 0.030(3) 0.034(3) 0.055(3) 0.000(2) 0.004(2) -0.003(2)
C28A 0.043(3) 0.049(3) 0.050(3) 0.002(3) 0.000(2) -0.003(2)
O1B 0.0334(17) 0.055(2) 0.0397(19) -0.0079(16) 0.0008(15) 0.0151(15)
O2B 0.0372(18) 0.085(3) 0.047(2) -0.0129(19) 0.0056(16) 0.0165(18)
O3B 0.0334(17) 0.056(2) 0.047(2) -0.0051(17) 0.0126(15) -0.0108(16)
O4B 0.0352(17) 0.058(2) 0.043(2) -0.0102(17) 0.0159(15) -0.0052(15)
F1B 0.0245(12) 0.0460(16) 0.0472(16) 0.0019(13) 0.0074(11) 0.0007(11)
C1B 0.024(2) 0.027(2) 0.040(3) 0.000(2) 0.0113(19) 0.0011(18)
C2B 0.021(2) 0.025(2) 0.038(3) 0.002(2) 0.0073(19) 0.0042(18)
C3B 0.024(2) 0.028(2) 0.036(3) 0.005(2) 0.0092(19) -0.0004(18)
C4B 0.029(2) 0.023(2) 0.039(3) 0.001(2) 0.0092(19) 0.0006(19)
C5B 0.0187(19) 0.027(2) 0.039(3) 0.002(2) 0.0072(18) 0.0007(18)
C6B 0.022(2) 0.026(2) 0.036(3) 0.000(2) 0.0092(18) 0.0010(18)
C7B 0.031(2) 0.028(2) 0.041(3) 0.003(2) 0.008(2) -0.0025(19)
C8B 0.028(2) 0.035(3) 0.044(3) -0.002(2) 0.010(2) -0.006(2)
C9B 0.028(2) 0.045(3) 0.038(3) -0.006(2) 0.002(2) 0.007(2)
C10B 0.037(2) 0.031(3) 0.043(3) 0.006(2) 0.006(2) 0.007(2)
C11B 0.023(2) 0.031(3) 0.037(3) 0.003(2) 0.0106(18) 0.0052(19)
C12B 0.032(2) 0.027(3) 0.038(3) 0.010(2) 0.011(2) 0.0106(19)
C13B 0.026(2) 0.024(2) 0.042(3) 0.002(2) 0.013(2) 0.0022(19)
C14B 0.022(2) 0.025(2) 0.037(2) 0.002(2) 0.0082(18) 0.0008(18)
C15B 0.023(2) 0.023(2) 0.039(3) 0.003(2) 0.0106(19) 0.0019(18)
C16B 0.029(2) 0.021(2) 0.040(3) 0.0034(19) 0.0044(19) 0.0005(18)
C17B 0.034(2) 0.029(2) 0.040(3) -0.001(2) 0.009(2) 0.001(2)
C18B 0.024(2) 0.029(2) 0.039(3) -0.001(2) 0.0073(19) -0.0008(18)
C19B 0.030(2) 0.031(2) 0.042(3) 0.002(2) 0.0102(19) 0.004(2)
C20B 0.025(2) 0.034(3) 0.044(3) 0.001(2) 0.009(2) -0.004(2)
C21B 0.036(2) 0.037(3) 0.044(3) 0.004(2) 0.009(2) -0.001(2)
C22B 0.028(2) 0.032(3) 0.037(3) 0.000(2) 0.007(2) -0.001(2)
C23B 0.039(3) 0.050(3) 0.047(3) -0.006(3) 0.015(2) -0.005(2)
C24B 0.033(2) 0.041(3) 0.033(3) 0.002(2) 0.009(2) 0.004(2)
C25B 0.036(3) 0.068(4) 0.053(3) -0.007(3) 0.017(2) -0.002(3)
C26B 0.044(3) 0.126(6) 0.050(3) -0.016(4) 0.017(3) -0.006(3)
C27B 0.030(2) 0.027(2) 0.042(3) 0.001(2) 0.001(2) -0.003(2)
C28B 0.036(3) 0.049(3) 0.050(3) -0.001(3) -0.003(2) 0.008(2)

_geom_special_details            
;
 All esds (except the esd in the dihedral angle between two l.s. planes)
 are estimated using the full covariance matrix.  The cell esds are taken
 into account individually in the estimation of esds in distances, angles
 and torsion angles; correlations between esds in cell parameters are only
 used when they are defined by crystal symmetry.  An approximate (isotropic)
 treatment of cell esds is used for estimating esds involving l.s. planes.
;

loop_
_geom_bond_atom_site_label_1
_geom_bond_atom_site_label_2
_geom_bond_distance
_geom_bond_site_symmetry_2
_geom_bond_publ_flag
O1A C27A 1.346(5) . ?
O1A C9A 1.453(5) . ?
O2A C27A 1.196(5) . ?
O3A C24A 1.212(5) . ?
O4A C24A 1.353(5) . ?
O4A C25A 1.453(5) . ?
F1A C20A 1.423(5) . ?
C1A C20A 1.537(6) . ?
C1A C2A 1.541(6) . ?
C1A C17A 1.558(6) . ?
C2A C18A 1.535(5) . ?
C2A C15A 1.544(6) . ?
C2A C3A 1.548(5) . ?
C3A C4A 1.523(6) . ?
C4A C5A 1.535(6) . ?
C5A C6A 1.546(6) . ?
C5A C14A 1.552(5) . ?
C6A C11A 1.529(6) . ?
C6A C7A 1.552(5) . ?
C6A C19A 1.556(5) . ?
C7A C8A 1.526(6) . ?
C8A C9A 1.509(6) . ?
C9A C10A 1.514(6) . ?
C10A C11A 1.513(6) . ?
C11A C12A 1.341(6) . ?
C12A C13A 1.481(6) . ?
C13A C14A 1.517(6) . ?
C14A C15A 1.513(6) . ?
C15A C16A 1.535(6) . ?
C16A C17A 1.542(6) . ?
C20A C22A 1.521(6) . ?
C20A C21A 1.531(6) . ?
C22A C23A 1.331(6) . ?
C22A C24A 1.490(6) . ?
C25A C26A 1.496(7) . ?
C27A C28A 1.488(6) . ?
O1B C27B 1.335(5) . ?
O1B C9B 1.454(5) . ?
O2B C27B 1.202(5) . ?
O3B C24B 1.196(5) . ?
O4B C24B 1.350(5) . ?
O4B C25B 1.454(5) . ?
F1B C20B 1.427(4) . ?
C1B C20B 1.526(6) . ?
C1B C2B 1.552(6) . ?
C1B C17B 1.556(6) . ?
C2B C3B 1.536(5) . ?
C2B C18B 1.539(5) . ?
C2B C15B 1.541(6) . ?
C3B C4B 1.535(5) . ?
C4B C5B 1.531(6) . ?
C5B C6B 1.534(6) . ?
C5B C14B 1.550(5) . ?
C6B C11B 1.530(6) . ?
C6B C7B 1.551(5) . ?
C6B C19B 1.556(5) . ?
C7B C8B 1.529(6) . ?
C8B C9B 1.505(6) . ?
C9B C10B 1.519(6) . ?
C10B C11B 1.505(6) . ?
C11B C12B 1.329(6) . ?
C12B C13B 1.488(6) . ?
C13B C14B 1.518(6) . ?
C14B C15B 1.511(6) . ?
C15B C16B 1.524(6) . ?
C16B C17B 1.530(6) . ?
C20B C22B 1.529(6) . ?
C20B C21B 1.531(6) . ?
C22B C23B 1.332(6) . ?
C22B C24B 1.488(6) . ?
C25B C26B 1.470(7) . ?
C27B C28B 1.478(6) . ?

loop_
_geom_angle_atom_site_label_1
_geom_angle_atom_site_label_2
_geom_angle_atom_site_label_3
_geom_angle
_geom_angle_site_symmetry_1
_geom_angle_site_symmetry_3
_geom_angle_publ_flag
C27A O1A C9A 117.3(3) . . ?
C24A O4A C25A 115.4(3) . . ?
C20A C1A C2A 120.9(4) . . ?
C20A C1A C17A 112.9(3) . . ?
C2A C1A C17A 103.7(3) . . ?
C18A C2A C1A 112.2(3) . . ?
C18A C2A C15A 112.1(3) . . ?
C1A C2A C15A 100.1(3) . . ?
C18A C2A C3A 109.9(3) . . ?
C1A C2A C3A 116.4(3) . . ?
C15A C2A C3A 105.6(3) . . ?
C4A C3A C2A 111.1(3) . . ?
C3A C4A C5A 115.2(3) . . ?
C4A C5A C6A 113.6(3) . . ?
C4A C5A C14A 112.4(3) . . ?
C6A C5A C14A 112.1(3) . . ?
C11A C6A C5A 110.3(3) . . ?
C11A C6A C7A 108.4(3) . . ?
C5A C6A C7A 108.7(3) . . ?
C11A C6A C19A 108.1(3) . . ?
C5A C6A C19A 112.4(3) . . ?
C7A C6A C19A 108.8(3) . . ?
C8A C7A C6A 115.6(3) . . ?
C9A C8A C7A 109.2(3) . . ?
O1A C9A C8A 110.9(3) . . ?
O1A C9A C10A 107.5(3) . . ?
C8A C9A C10A 110.7(3) . . ?
C11A C10A C9A 110.2(3) . . ?
C12A C11A C10A 120.6(4) . . ?
C12A C11A C6A 122.6(4) . . ?
C10A C11A C6A 116.7(4) . . ?
C11A C12A C13A 124.8(4) . . ?
C12A C13A C14A 113.3(4) . . ?
C15A C14A C13A 111.9(3) . . ?
C15A C14A C5A 109.8(3) . . ?
C13A C14A C5A 109.2(3) . . ?
C14A C15A C16A 117.9(3) . . ?
C14A C15A C2A 115.5(3) . . ?
C16A C15A C2A 103.8(3) . . ?
C15A C16A C17A 104.4(3) . . ?
C16A C17A C1A 106.3(3) . . ?
F1A C20A C22A 104.7(3) . . ?
F1A C20A C21A 105.4(3) . . ?
C22A C20A C21A 112.0(4) . . ?
F1A C20A C1A 108.7(3) . . ?
C22A C20A C1A 111.1(4) . . ?
C21A C20A C1A 114.3(3) . . ?
C23A C22A C24A 120.3(4) . . ?
C23A C22A C20A 122.7(4) . . ?
C24A C22A C20A 117.0(4) . . ?
O3A C24A O4A 122.9(4) . . ?
O3A C24A C22A 125.8(4) . . ?
O4A C24A C22A 111.3(4) . . ?
O4A C25A C26A 107.6(4) . . ?
O2A C27A O1A 123.1(4) . . ?
O2A C27A C28A 125.7(4) . . ?
O1A C27A C28A 111.2(4) . . ?
C27B O1B C9B 118.2(3) . . ?
C24B O4B C25B 115.4(3) . . ?
C20B C1B C2B 120.7(3) . . ?
C20B C1B C17B 112.7(3) . . ?
C2B C1B C17B 104.6(3) . . ?
C3B C2B C18B 110.5(3) . . ?
C3B C2B C15B 106.3(3) . . ?
C18B C2B C15B 111.9(3) . . ?
C3B C2B C1B 115.9(3) . . ?
C18B C2B C1B 112.2(3) . . ?
C15B C2B C1B 99.5(3) . . ?
C4B C3B C2B 111.3(3) . . ?
C5B C4B C3B 115.2(3) . . ?
C4B C5B C6B 114.7(3) . . ?
C4B C5B C14B 111.2(3) . . ?
C6B C5B C14B 113.1(3) . . ?
C11B C6B C5B 110.8(3) . . ?
C11B C6B C7B 109.0(3) . . ?
C5B C6B C7B 108.5(3) . . ?
C11B C6B C19B 107.4(3) . . ?
C5B C6B C19B 112.1(3) . . ?
C7B C6B C19B 108.9(3) . . ?
C8B C7B C6B 115.4(3) . . ?
C9B C8B C7B 109.0(4) . . ?
O1B C9B C8B 109.5(4) . . ?
O1B C9B C10B 108.6(3) . . ?
C8B C9B C10B 110.1(3) . . ?
C11B C10B C9B 110.9(3) . . ?
C12B C11B C10B 121.0(4) . . ?
C12B C11B C6B 122.1(4) . . ?
C10B C11B C6B 116.9(4) . . ?
C11B C12B C13B 125.7(4) . . ?
C12B C13B C14B 113.3(3) . . ?
C15B C14B C13B 111.0(3) . . ?
C15B C14B C5B 109.7(3) . . ?
C13B C14B C5B 110.3(3) . . ?
C14B C15B C16B 119.3(3) . . ?
C14B C15B C2B 116.3(3) . . ?
C16B C15B C2B 104.2(3) . . ?
C15B C16B C17B 104.1(3) . . ?
C16B C17B C1B 106.4(3) . . ?
F1B C20B C1B 107.8(3) . . ?
F1B C20B C22B 105.5(3) . . ?
C1B C20B C22B 110.9(3) . . ?
F1B C20B C21B 105.0(3) . . ?
C1B C20B C21B 115.8(4) . . ?
C22B C20B C21B 111.1(4) . . ?
C23B C22B C24B 120.8(4) . . ?
C23B C22B C20B 122.4(4) . . ?
C24B C22B C20B 116.8(4) . . ?
O3B C24B O4B 122.4(4) . . ?
O3B C24B C22B 125.4(4) . . ?
O4B C24B C22B 112.2(4) . . ?
O4B C25B C26B 108.4(4) . . ?
O2B C27B O1B 123.2(4) . . ?
O2B C27B C28B 125.2(4) . . ?
O1B C27B C28B 111.7(4) . . ?

loop_
_geom_torsion_atom_site_label_1
_geom_torsion_atom_site_label_2
_geom_torsion_atom_site_label_3
_geom_torsion_atom_site_label_4
_geom_torsion
_geom_torsion_site_symmetry_1
_geom_torsion_site_symmetry_2
_geom_torsion_site_symmetry_3
_geom_torsion_site_symmetry_4
_geom_torsion_publ_flag
C20A C1A C2A C18A -50.1(5) . . . . ?
C17A C1A C2A C18A 77.7(4) . . . . ?
C20A C1A C2A C15A -169.2(3) . . . . ?
C17A C1A C2A C15A -41.3(4) . . . . ?
C20A C1A C2A C3A 77.7(4) . . . . ?
C17A C1A C2A C3A -154.5(3) . . . . ?
C18A C2A C3A C4A -63.7(4) . . . . ?
C1A C2A C3A C4A 167.4(3) . . . . ?
C15A C2A C3A C4A 57.4(4) . . . . ?
C2A C3A C4A C5A -54.2(4) . . . . ?
C3A C4A C5A C6A 176.0(3) . . . . ?
C3A C4A C5A C14A 47.3(5) . . . . ?
C4A C5A C6A C11A -173.6(3) . . . . ?
C14A C5A C6A C11A -44.8(4) . . . . ?
C4A C5A C6A C7A 67.6(4) . . . . ?
C14A C5A C6A C7A -163.5(3) . . . . ?
C4A C5A C6A C19A -52.9(4) . . . . ?
C14A C5A C6A C19A 76.0(4) . . . . ?
C11A C6A C7A C8A 47.1(5) . . . . ?
C5A C6A C7A C8A 167.0(3) . . . . ?
C19A C6A C7A C8A -70.3(4) . . . . ?
C6A C7A C8A C9A -55.6(5) . . . . ?
C27A O1A C9A C8A 94.2(4) . . . . ?
C27A O1A C9A C10A -144.6(4) . . . . ?
C7A C8A C9A O1A 179.1(3) . . . . ?
C7A C8A C9A C10A 59.9(4) . . . . ?
O1A C9A C10A C11A -180.0(3) . . . . ?
C8A C9A C10A C11A -58.7(5) . . . . ?
C9A C10A C11A C12A -125.0(4) . . . . ?
C9A C10A C11A C6A 53.1(4) . . . . ?
C5A C6A C11A C12A 13.3(5) . . . . ?
C7A C6A C11A C12A 132.2(4) . . . . ?
C19A C6A C11A C12A -109.9(4) . . . . ?
C5A C6A C11A C10A -164.8(3) . . . . ?
C7A C6A C11A C10A -45.9(4) . . . . ?
C19A C6A C11A C10A 72.0(4) . . . . ?
C10A C11A C12A C13A -179.5(3) . . . . ?
C6A C11A C12A C13A 2.4(6) . . . . ?
C11A C12A C13A C14A 14.1(5) . . . . ?
C12A C13A C14A C15A -166.1(3) . . . . ?
C12A C13A C14A C5A -44.3(4) . . . . ?
C4A C5A C14A C15A -46.0(4) . . . . ?
C6A C5A C14A C15A -175.5(3) . . . . ?
C4A C5A C14A C13A -169.1(3) . . . . ?
C6A C5A C14A C13A 61.5(4) . . . . ?
C13A C14A C15A C16A -58.6(4) . . . . ?
C5A C14A C15A C16A 180.0(3) . . . . ?
C13A C14A C15A C2A 178.0(3) . . . . ?
C5A C14A C15A C2A 56.6(4) . . . . ?
C18A C2A C15A C14A 57.8(4) . . . . ?
C1A C2A C15A C14A 176.9(3) . . . . ?
C3A C2A C15A C14A -61.8(4) . . . . ?
C18A C2A C15A C16A -72.7(4) . . . . ?
C1A C2A C15A C16A 46.4(4) . . . . ?
C3A C2A C15A C16A 167.6(3) . . . . ?
C14A C15A C16A C17A -162.2(3) . . . . ?
C2A C15A C16A C17A -33.1(4) . . . . ?
C15A C16A C17A C1A 6.8(4) . . . . ?
C20A C1A C17A C16A 154.4(4) . . . . ?
C2A C1A C17A C16A 21.9(4) . . . . ?
C2A C1A C20A F1A 60.9(5) . . . . ?
C17A C1A C20A F1A -62.6(4) . . . . ?
C2A C1A C20A C22A 175.6(3) . . . . ?
C17A C1A C20A C22A 52.1(5) . . . . ?
C2A C1A C20A C21A -56.4(5) . . . . ?
C17A C1A C20A C21A -180.0(4) . . . . ?
F1A C20A C22A C23A -8.4(6) . . . . ?
C21A C20A C22A C23A 105.3(5) . . . . ?
C1A C20A C22A C23A -125.5(5) . . . . ?
F1A C20A C22A C24A 172.4(4) . . . . ?
C21A C20A C22A C24A -73.9(5) . . . . ?
C1A C20A C22A C24A 55.3(5) . . . . ?
C25A O4A C24A O3A -2.5(6) . . . . ?
C25A O4A C24A C22A 177.6(4) . . . . ?
C23A C22A C24A O3A -154.2(5) . . . . ?
C20A C22A C24A O3A 25.0(7) . . . . ?
C23A C22A C24A O4A 25.7(6) . . . . ?
C20A C22A C24A O4A -155.1(4) . . . . ?
C24A O4A C25A C26A 172.7(4) . . . . ?
C9A O1A C27A O2A -0.8(6) . . . . ?
C9A O1A C27A C28A 178.3(4) . . . . ?
C20B C1B C2B C3B 80.3(4) . . . . ?
C17B C1B C2B C3B -151.6(3) . . . . ?
C20B C1B C2B C18B -47.8(5) . . . . ?
C17B C1B C2B C18B 80.3(4) . . . . ?
C20B C1B C2B C15B -166.2(3) . . . . ?
C17B C1B C2B C15B -38.1(3) . . . . ?
C18B C2B C3B C4B -66.6(4) . . . . ?
C15B C2B C3B C4B 55.0(4) . . . . ?
C1B C2B C3B C4B 164.4(3) . . . . ?
C2B C3B C4B C5B -54.6(4) . . . . ?
C3B C4B C5B C6B 179.9(3) . . . . ?
C3B C4B C5B C14B 49.9(4) . . . . ?
C4B C5B C6B C11B -173.5(3) . . . . ?
C14B C5B C6B C11B -44.5(4) . . . . ?
C4B C5B C6B C7B 66.9(4) . . . . ?
C14B C5B C6B C7B -164.1(3) . . . . ?
C4B C5B C6B C19B -53.5(4) . . . . ?
C14B C5B C6B C19B 75.6(4) . . . . ?
C11B C6B C7B C8B 46.0(5) . . . . ?
C5B C6B C7B C8B 166.8(3) . . . . ?
C19B C6B C7B C8B -70.9(4) . . . . ?
C6B C7B C8B C9B -56.1(5) . . . . ?
C27B O1B C9B C8B 121.4(4) . . . . ?
C27B O1B C9B C10B -118.3(4) . . . . ?
C7B C8B C9B O1B -180.0(3) . . . . ?
C7B C8B C9B C10B 60.7(4) . . . . ?
O1B C9B C10B C11B -178.7(3) . . . . ?
C8B C9B C10B C11B -58.9(5) . . . . ?
C9B C10B C11B C12B -127.3(4) . . . . ?
C9B C10B C11B C6B 51.6(5) . . . . ?
C5B C6B C11B C12B 15.6(5) . . . . ?
C7B C6B C11B C12B 135.0(4) . . . . ?
C19B C6B C11B C12B -107.2(4) . . . . ?
C5B C6B C11B C10B -163.2(3) . . . . ?
C7B C6B C11B C10B -43.8(4) . . . . ?
C19B C6B C11B C10B 74.0(4) . . . . ?
C10B C11B C12B C13B 179.0(3) . . . . ?
C6B C11B C12B C13B 0.2(6) . . . . ?
C11B C12B C13B C14B 13.0(6) . . . . ?
C12B C13B C14B C15B -162.3(3) . . . . ?
C12B C13B C14B C5B -40.5(4) . . . . ?
C4B C5B C14B C15B -48.4(4) . . . . ?
C6B C5B C14B C15B -179.2(3) . . . . ?
C4B C5B C14B C13B -171.0(3) . . . . ?
C6B C5B C14B C13B 58.2(4) . . . . ?
C13B C14B C15B C16B -54.9(4) . . . . ?
C5B C14B C15B C16B -177.0(3) . . . . ?
C13B C14B C15B C2B 178.9(3) . . . . ?
C5B C14B C15B C2B 56.8(4) . . . . ?
C3B C2B C15B C14B -59.6(4) . . . . ?
C18B C2B C15B C14B 61.1(4) . . . . ?
C1B C2B C15B C14B 179.7(3) . . . . ?
C3B C2B C15B C16B 166.9(3) . . . . ?
C18B C2B C15B C16B -72.3(4) . . . . ?
C1B C2B C15B C16B 46.3(3) . . . . ?
C14B C15B C16B C17B -168.3(3) . . . . ?
C2B C15B C16B C17B -36.5(4) . . . . ?
C15B C16B C17B C1B 11.7(4) . . . . ?
C20B C1B C17B C16B 149.8(3) . . . . ?
C2B C1B C17B C16B 17.0(4) . . . . ?
C2B C1B C20B F1B 70.0(4) . . . . ?
C17B C1B C20B F1B -54.4(4) . . . . ?
C2B C1B C20B C22B -175.0(3) . . . . ?
C17B C1B C20B C22B 60.6(4) . . . . ?
C2B C1B C20B C21B -47.2(5) . . . . ?
C17B C1B C20B C21B -171.6(3) . . . . ?
F1B C20B C22B C23B 14.3(5) . . . . ?
C1B C20B C22B C23B -102.2(5) . . . . ?
C21B C20B C22B C23B 127.5(4) . . . . ?
F1B C20B C22B C24B -167.8(3) . . . . ?
C1B C20B C22B C24B 75.7(4) . . . . ?
C21B C20B C22B C24B -54.6(5) . . . . ?
C25B O4B C24B O3B 2.8(6) . . . . ?
C25B O4B C24B C22B -177.2(4) . . . . ?
C23B C22B C24B O3B 167.8(4) . . . . ?
C20B C22B C24B O3B -10.1(6) . . . . ?
C23B C22B C24B O4B -12.2(6) . . . . ?
C20B C22B C24B O4B 169.9(4) . . . . ?
C24B O4B C25B C26B 175.1(4) . . . . ?
C9B O1B C27B O2B 0.3(6) . . . . ?
C9B O1B C27B C28B -179.4(4) . . . . ?

_refine_diff_density_max         0.260
_refine_diff_density_min         -0.228
_refine_diff_density_rms         0.047

_shelx_res_file                  
;
TITL shelxt_a.res in P2(1)
    jly-2021-02.res
    created by SHELXL-2018/3 at 09:14:52 on 23-Jun-2021
CELL  0.71073  10.3779   7.2974  33.4698   90.000   98.797   90.000
ZERR    4.000   0.0006   0.0004   0.0025    0.000    0.006    0.000
LATT -1
SYMM -X, 1/2+Y, -Z
SFAC C H O F
UNIT 112 164 16 4
L.S. 16
BOND
LIST 4
acta
conf
FMAP 2
PLAN 40
omit -3 0 31
temp -173
size 0.15 0.05 0.03
WGHT    0.064600
FVAR       0.27895
O1A   3    0.106989    0.140875    0.541016    11.00000    0.03099    0.04535 =
         0.04314   -0.00306    0.00610    0.00377
O2A   3   -0.099188    0.153133    0.552809    11.00000    0.03130    0.09680 =
         0.05120    0.00088    0.00637   -0.00173
O3A   3    0.426910    0.280932    0.905707    11.00000    0.02912    0.06140 =
         0.05336   -0.01223    0.01006   -0.01532
O4A   3    0.559734    0.498519    0.937131    11.00000    0.03490    0.04113 =
         0.05326   -0.00775    0.01084   -0.00084
F1A   4    0.771391    0.124013    0.856547    11.00000    0.02921    0.04836 =
         0.06001   -0.00287    0.00497    0.00642
C1A   1    0.567028    0.259881    0.827703    11.00000    0.02552    0.03218 =
         0.04477   -0.00043    0.00973    0.00051
AFIX  13
H1A   2    0.477585    0.281831    0.834354    11.00000   -1.20000
AFIX   0
C2A   1    0.547796    0.176405    0.784897    11.00000    0.02428    0.02469 =
         0.03797    0.00040    0.01067    0.00203
C3A   1    0.440941    0.027744    0.775889    11.00000    0.02751    0.02893 =
         0.04186    0.00242    0.01272    0.00019
AFIX  23
H3AA  2    0.470505   -0.086020    0.790618    11.00000   -1.20000
H3AB  2    0.360562    0.069944    0.785628    11.00000   -1.20000
AFIX   0
C4A   1    0.411075   -0.012523    0.730773    11.00000    0.02987    0.02395 =
         0.03826   -0.00062    0.00637   -0.00101
AFIX  23
H4AA  2    0.338162   -0.101261    0.726126    11.00000   -1.20000
H4AB  2    0.488291   -0.072089    0.722334    11.00000   -1.20000
AFIX   0
C5A   1    0.374922    0.155186    0.703668    11.00000    0.02182    0.02942 =
         0.03812   -0.00019    0.01251   -0.00125
AFIX  13
H5A   2    0.288433    0.198024    0.709720    11.00000   -1.20000
AFIX   0
C6A   1    0.354629    0.110692    0.657988    11.00000    0.02365    0.02405 =
         0.03889    0.00114    0.00915    0.00206
C7A   1    0.230770   -0.009781    0.647749    11.00000    0.03008    0.02333 =
         0.04352    0.00068    0.01289   -0.00456
AFIX  23
H7AA  2    0.250247   -0.133092    0.659465    11.00000   -1.20000
H7AB  2    0.160861    0.043917    0.661136    11.00000   -1.20000
AFIX   0
C8A   1    0.179028   -0.031564    0.602827    11.00000    0.02958    0.03141 =
         0.04041   -0.00327    0.01122   -0.00613
AFIX  23
H8AA  2    0.243387   -0.098582    0.589372    11.00000   -1.20000
H8AB  2    0.096949   -0.102949    0.599286    11.00000   -1.20000
AFIX   0
C9A   1    0.154570    0.155556    0.584024    11.00000    0.02899    0.03948 =
         0.03794   -0.00607    0.00705    0.00291
AFIX  13
H9A   2    0.088408    0.221330    0.597501    11.00000   -1.20000
AFIX   0
C10A  1    0.279230    0.266580    0.588841    11.00000    0.03293    0.02857 =
         0.04667    0.00272    0.00931    0.00296
AFIX  23
H10A  2    0.343891    0.204699    0.574578    11.00000   -1.20000
H10B  2    0.261254    0.389200    0.576595    11.00000   -1.20000
AFIX   0
C11A  1    0.334244    0.287024    0.633159    11.00000    0.02028    0.02930 =
         0.04391    0.00115    0.01268    0.00551
C12A  1    0.359596    0.453408    0.649459    11.00000    0.02686    0.02809 =
         0.04190    0.00950    0.01070    0.00525
AFIX  43
H12A  2    0.341169    0.556736    0.632269    11.00000   -1.20000
AFIX   0
C13A  1    0.414255    0.487873    0.692328    11.00000    0.02558    0.02184 =
         0.04680    0.00198    0.01109    0.00209
AFIX  23
H13A  2    0.344710    0.537980    0.706393    11.00000   -1.20000
H13B  2    0.483658    0.581662    0.693500    11.00000   -1.20000
AFIX   0
C14A  1    0.470409    0.317583    0.714444    11.00000    0.02276    0.02175 =
         0.04091    0.00126    0.01343    0.00020
AFIX  13
H14A  2    0.555055    0.287354    0.705173    11.00000   -1.20000
AFIX   0
C15A  1    0.494953    0.345295    0.759787    11.00000    0.02255    0.02594 =
         0.04310   -0.00279    0.01167   -0.00179
AFIX  13
H15A  2    0.408425    0.374402    0.767907    11.00000   -1.20000
AFIX   0
C16A  1    0.587458    0.500339    0.776671    11.00000    0.03322    0.02918 =
         0.04703   -0.00031    0.00406   -0.00538
AFIX  23
H16A  2    0.542904    0.620552    0.773311    11.00000   -1.20000
H16B  2    0.665286    0.503857    0.762881    11.00000   -1.20000
AFIX   0
C17A  1    0.625736    0.452815    0.821821    11.00000    0.03919    0.03081 =
         0.05197   -0.00401    0.01135   -0.00760
AFIX  23
H17A  2    0.589808    0.544692    0.838890    11.00000   -1.20000
H17B  2    0.721782    0.450383    0.829287    11.00000   -1.20000
AFIX   0
C18A  1    0.676182    0.106119    0.773084    11.00000    0.02688    0.03602 =
         0.04727    0.00389    0.00862    0.00565
AFIX 137
H18A  2    0.664185    0.081926    0.743950    11.00000   -1.50000
H18B  2    0.702008   -0.007260    0.787860    11.00000   -1.50000
H18C  2    0.744327    0.198815    0.779901    11.00000   -1.50000
AFIX   0
C19A  1    0.472669    0.006506    0.645201    11.00000    0.02769    0.03211 =
         0.03871   -0.00256    0.01309    0.00535
AFIX 137
H19A  2    0.461187   -0.003211    0.615666    11.00000   -1.50000
H19B  2    0.477914   -0.116534    0.657073    11.00000   -1.50000
H19C  2    0.553233    0.073659    0.654813    11.00000   -1.50000
AFIX   0
C20A  1    0.641614    0.155034    0.863840    11.00000    0.02084    0.04321 =
         0.04728   -0.00053    0.00350    0.00308
C21A  1    0.586494   -0.035307    0.870484    11.00000    0.04533    0.03788 =
         0.04818    0.00638    0.00202   -0.00322
AFIX 137
H21A  2    0.494013   -0.024611    0.873086    11.00000   -1.50000
H21B  2    0.634345   -0.089032    0.895228    11.00000   -1.50000
H21C  2    0.595850   -0.114091    0.847389    11.00000   -1.50000
AFIX   0
C22A  1    0.656793    0.270823    0.902043    11.00000    0.03194    0.03430 =
         0.04399    0.00076    0.00718   -0.00417
C23A  1    0.772045    0.304159    0.924300    11.00000    0.03583    0.05356 =
         0.06163   -0.01322    0.00226   -0.00209
AFIX  93
H23A  2    0.777023    0.375884    0.948174    11.00000   -1.20000
H23B  2    0.849312    0.256222    0.916309    11.00000   -1.20000
AFIX   0
C24A  1    0.535222    0.345523    0.914380    11.00000    0.04116    0.04192 =
         0.03513    0.00328    0.00442   -0.00032
C25A  1    0.446048    0.585944    0.949268    11.00000    0.03768    0.04742 =
         0.05705   -0.00391    0.01133    0.00488
AFIX  23
H25A  2    0.394864    0.495609    0.962365    11.00000   -1.20000
H25B  2    0.389535    0.636983    0.925347    11.00000   -1.20000
AFIX   0
C26A  1    0.493415    0.735943    0.978288    11.00000    0.05267    0.05767 =
         0.06030   -0.01747    0.01511    0.00295
AFIX 137
H26A  2    0.418598    0.797908    0.986956    11.00000   -1.50000
H26B  2    0.543951    0.824417    0.965018    11.00000   -1.50000
H26C  2    0.548731    0.683785    1.001904    11.00000   -1.50000
AFIX   0
C27A  1   -0.023027    0.142385    0.529445    11.00000    0.02959    0.03400 =
         0.05496    0.00033    0.00388   -0.00262
C28A  1   -0.057040    0.131907    0.484665    11.00000    0.04336    0.04882 =
         0.04975    0.00236    0.00024   -0.00310
AFIX 137
H28A  2   -0.133886    0.208011    0.475774    11.00000   -1.50000
H28B  2   -0.076102    0.004491    0.476588    11.00000   -1.50000
H28C  2    0.016473    0.176320    0.472146    11.00000   -1.50000
AFIX   0
O1B   3    0.591151    0.581402    0.545241    11.00000    0.03343    0.05520 =
         0.03974   -0.00786    0.00077    0.01515
O2B   3    0.401560    0.707358    0.554138    11.00000    0.03717    0.08485 =
         0.04693   -0.01285    0.00561    0.01648
O3B   3    0.892040    0.713790    0.900830    11.00000    0.03344    0.05590 =
         0.04690   -0.00505    0.01262   -0.01078
O4B   3    0.981260    0.874973    0.954763    11.00000    0.03520    0.05848 =
         0.04314   -0.01018    0.01585   -0.00519
F1B   4    1.264674    0.747709    0.862180    11.00000    0.02451    0.04605 =
         0.04720    0.00188    0.00738    0.00074
C1B   1    1.049914    0.803459    0.827282    11.00000    0.02421    0.02672 =
         0.04001   -0.00002    0.01126    0.00110
AFIX  13
H1B   2    0.957580    0.805377    0.832495    11.00000   -1.20000
AFIX   0
C2B   1    1.046973    0.708705    0.785647    11.00000    0.02108    0.02508 =
         0.03753    0.00192    0.00727    0.00415
C3B   1    0.954913    0.543576    0.777451    11.00000    0.02422    0.02816 =
         0.03645    0.00451    0.00922   -0.00037
AFIX  23
H3BA  2    0.993426    0.436963    0.793253    11.00000   -1.20000
H3BB  2    0.870674    0.572618    0.786438    11.00000   -1.20000
AFIX   0
C4B   1    0.931005    0.494063    0.732335    11.00000    0.02880    0.02281 =
         0.03909    0.00065    0.00916    0.00062
AFIX  23
H4BA  2    1.013649    0.448065    0.724720    11.00000   -1.20000
H4BB  2    0.866935    0.392710    0.728214    11.00000   -1.20000
AFIX   0
C5B   1    0.881129    0.651218    0.703798    11.00000    0.01868    0.02673 =
         0.03922    0.00210    0.00722    0.00074
AFIX  13
H5B   2    0.793470    0.683996    0.710601    11.00000   -1.20000
AFIX   0
C6B   1    0.857886    0.600165    0.658823    11.00000    0.02170    0.02576 =
         0.03572    0.00022    0.00925    0.00101
C7B   1    0.742847    0.462506    0.651310    11.00000    0.03109    0.02783 =
         0.04103    0.00268    0.00790   -0.00254
AFIX  23
H7BA  2    0.772763    0.343510    0.663580    11.00000   -1.20000
H7BB  2    0.672116    0.507526    0.665529    11.00000   -1.20000
AFIX   0
C8B   1    0.686376    0.430003    0.606945    11.00000    0.02814    0.03534 =
         0.04439   -0.00207    0.00990   -0.00603
AFIX  23
H8BA  2    0.752861    0.372073    0.592767    11.00000   -1.20000
H8BB  2    0.610419    0.346657    0.605072    11.00000   -1.20000
AFIX   0
C9B   1    0.645064    0.610849    0.587460    11.00000    0.02830    0.04462 =
         0.03763   -0.00639    0.00182    0.00690
AFIX  13
H9B   2    0.577566    0.668418    0.601791    11.00000   -1.20000
AFIX   0
C10B  1    0.761752    0.738014    0.589449    11.00000    0.03662    0.03131 =
         0.04260    0.00605    0.00604    0.00685
AFIX  23
H10C  2    0.826752    0.683428    0.574186    11.00000   -1.20000
H10D  2    0.733421    0.856640    0.576678    11.00000   -1.20000
AFIX   0
C11B  1    0.823565    0.770035    0.632571    11.00000    0.02251    0.03077 =
         0.03652    0.00300    0.01062    0.00524
C12B  1    0.844788    0.938796    0.646996    11.00000    0.03235    0.02693 =
         0.03849    0.01046    0.01086    0.01061
AFIX  43
H12B  2    0.820578    1.037314    0.628841    11.00000   -1.20000
AFIX   0
C13B  1    0.903138    0.987025    0.689081    11.00000    0.02599    0.02403 =
         0.04202    0.00215    0.01262    0.00217
AFIX  23
H13C  2    0.834214    1.037964    0.703292    11.00000   -1.20000
H13D  2    0.969573    1.083683    0.688184    11.00000   -1.20000
AFIX   0
C14B  1    0.966215    0.825137    0.712969    11.00000    0.02190    0.02454 =
         0.03672    0.00199    0.00822    0.00080
AFIX  13
H14B  2    1.053295    0.802126    0.704628    11.00000   -1.20000
AFIX   0
C15B  1    0.985788    0.864019    0.757822    11.00000    0.02315    0.02273 =
         0.03889    0.00314    0.01058    0.00194
AFIX  13
H15B  2    0.896095    0.880857    0.764698    11.00000   -1.20000
AFIX   0
C16B  1    1.061150    1.034558    0.773964    11.00000    0.02877    0.02122 =
         0.04001    0.00335    0.00438    0.00054
AFIX  23
H16C  2    1.009067    1.146705    0.766769    11.00000   -1.20000
H16D  2    1.144315    1.044372    0.763044    11.00000   -1.20000
AFIX   0
C17B  1    1.085980    1.006289    0.819807    11.00000    0.03390    0.02875 =
         0.04005   -0.00116    0.00871    0.00053
AFIX  23
H17C  2    1.031213    1.090604    0.833190    11.00000   -1.20000
H17D  2    1.178700    1.029728    0.830654    11.00000   -1.20000
AFIX   0
C18B  1    1.184481    0.658700    0.777303    11.00000    0.02371    0.02863 =
         0.03919   -0.00060    0.00731   -0.00083
AFIX 137
H18D  2    1.180888    0.628695    0.748614    11.00000   -1.50000
H18E  2    1.216918    0.552592    0.793785    11.00000   -1.50000
H18F  2    1.243180    0.762978    0.784197    11.00000   -1.50000
AFIX   0
C19B  1    0.980167    0.510874    0.645176    11.00000    0.03038    0.03099 =
         0.04223    0.00248    0.01016    0.00425
AFIX 137
H19D  2    0.964807    0.493715    0.615791    11.00000   -1.50000
H19E  2    0.996861    0.391771    0.658490    11.00000   -1.50000
H19F  2    1.055850    0.590897    0.652650    11.00000   -1.50000
AFIX   0
C20B  1    1.130127    0.723123    0.865267    11.00000    0.02453    0.03372 =
         0.04396    0.00096    0.00872   -0.00377
C21B  1    1.114523    0.516898    0.871445    11.00000    0.03614    0.03694 =
         0.04421    0.00396    0.00874   -0.00084
AFIX 137
H21D  2    1.021785    0.487194    0.869850    11.00000   -1.50000
H21E  2    1.160917    0.481653    0.898062    11.00000   -1.50000
H21F  2    1.150881    0.449842    0.850377    11.00000   -1.50000
AFIX   0
C22B  1    1.107947    0.830578    0.902837    11.00000    0.02837    0.03211 =
         0.03722    0.00024    0.00711   -0.00109
C23B  1    1.193676    0.952387    0.920609    11.00000    0.03926    0.05048 =
         0.04710   -0.00569    0.01536   -0.00485
AFIX  93
H23C  2    1.175196    1.019667    0.943363    11.00000   -1.20000
H23D  2    1.273311    0.971999    0.910531    11.00000   -1.20000
AFIX   0
C24B  1    0.982709    0.797890    0.918161    11.00000    0.03251    0.04091 =
         0.03350    0.00186    0.00907    0.00395
C25B  1    0.864193    0.841635    0.972606    11.00000    0.03567    0.06836 =
         0.05341   -0.00732    0.01727   -0.00183
AFIX  23
H25C  2    0.847871    0.708268    0.973924    11.00000   -1.20000
H25D  2    0.787983    0.899235    0.955883    11.00000   -1.20000
AFIX   0
C26B  1    0.883159    0.920351    1.013498    11.00000    0.04418    0.12580 =
         0.04999   -0.01561    0.01722   -0.00575
AFIX 137
H26D  2    0.805140    0.898583    1.026024    11.00000   -1.50000
H26E  2    0.898348    1.052508    1.011891    11.00000   -1.50000
H26F  2    0.958636    0.862458    1.029848    11.00000   -1.50000
AFIX   0
C27B  1    0.468811    0.635286    0.532471    11.00000    0.02995    0.02714 =
         0.04207    0.00062    0.00106   -0.00271
C28B  1    0.428165    0.594329    0.489131    11.00000    0.03617    0.04945 =
         0.04996   -0.00052   -0.00323    0.00775
AFIX 137
H28D  2    0.388362    0.703594    0.475368    11.00000   -1.50000
H28E  2    0.364658    0.493988    0.486282    11.00000   -1.50000
H28F  2    0.504524    0.558247    0.477005    11.00000   -1.50000
AFIX   0
HKLF 4


REM  shelxt_a.res in P2(1)
REM wR2 = 0.127904, GooF = S = 0.96559, Restrained GooF = 0.96553 for all data
REM R1 = 0.053510 for 5410 Fo > 4sig(Fo) and 0.094214 for all 8152 data
REM 605 parameters refined using 1 restraints

END

WGHT      0.0646      0.0000

REM Highest difference peak  0.260,  deepest hole -0.228,  1-sigma level  0.047
Q1    1   1.0847  0.7191  0.8111  11.00000  0.05    0.26
Q2    1   1.1020  1.0180  0.7976  11.00000  0.05    0.23
Q3    1   0.7208  0.1681  0.8880  11.00000  0.05    0.22
Q4    1   0.5149  0.3334  0.7374  11.00000  0.05    0.22
Q5    1  -0.0780  0.2581  0.5395  11.00000  0.05    0.22
Q6    1   0.6102  0.1752  0.8108  11.00000  0.05    0.21
Q7    1   1.1311  1.0344  0.8332  11.00000  0.05    0.21
Q8    1   0.6841  0.1109  0.8308  11.00000  0.05    0.20
Q9    1  -0.1374  0.0771  0.4782  11.00000  0.05    0.19
Q10   1   1.2562  0.7577  0.8307  11.00000  0.05    0.19
Q11   1   0.6102  0.2574  0.8781  11.00000  0.05    0.19
Q12   1   0.3727  0.1279  0.6825  11.00000  0.05    0.19
Q13   1   0.3095  0.6206  0.4873  11.00000  0.05    0.18
Q14   1   0.6706  0.6092  0.5633  11.00000  0.05    0.18
Q15   1   0.9549  0.8496  0.7354  11.00000  0.05    0.18
Q16   1   0.4233  0.2580  0.9476  11.00000  0.05    0.18
Q17   1  -0.0804  0.1020  0.5413  11.00000  0.05    0.18
Q18   1   0.9886  0.8263  0.7384  11.00000  0.05    0.18
Q19   1   0.9008  0.5348  0.7545  11.00000  0.05    0.17
Q20   1   0.8901  0.6234  0.6815  11.00000  0.05    0.17
Q21   1   1.1628  0.8722  0.9563  11.00000  0.05    0.17
Q22   1   0.5061  0.2626  0.8335  11.00000  0.05    0.17
Q23   1   0.1681  0.1640  0.5585  11.00000  0.05    0.17
Q24   1   0.1863 -0.0195  0.6259  11.00000  0.05    0.17
Q25   1   0.8051  0.6501  0.6840  11.00000  0.05    0.17
Q26   1   0.4243  0.1083  0.6772  11.00000  0.05    0.17
Q27   1   0.8526  0.9636  0.6711  11.00000  0.05    0.17
Q28   1   0.9410  0.9483  0.9843  11.00000  0.05    0.17
Q29   1   0.8247  0.7464  0.6066  11.00000  0.05    0.17
Q30   1   0.4351  0.0558  0.7101  11.00000  0.05    0.17
Q31   1   1.0130  0.8065  0.6894  11.00000  0.05    0.16
Q32   1   0.9958  0.8285  0.7100  11.00000  0.05    0.16
Q33   1   0.3449  0.5954  0.4803  11.00000  0.05    0.16
Q34   1   1.0289  0.7877  0.8354  11.00000  0.05    0.16
Q35   1   0.4379  0.7036  0.5783  11.00000  0.05    0.16
Q36   1   1.0724  0.9176  0.8242  11.00000  0.05    0.16
Q37   1   0.2999  0.1517  0.6835  11.00000  0.05    0.16
Q38   1   0.4431  0.0034  0.7531  11.00000  0.05    0.16
Q39   1   0.0377  0.1605  0.5350  11.00000  0.05    0.16
Q40   1   0.8618  1.0001  0.7068  11.00000  0.05    0.16
;
_shelx_res_checksum              52677

_shelx_hkl_file                  
;
   0   0   4 130.670 6.08243   2
   0   0   5 23.1630 1.24163   2
   0   0   6 115.752 5.36513   2
   0   0  -6 111.858 5.37968   2
   0   0   7 242.791 11.1013   2
   0   0  -7 233.881 11.1136   2
   0   0   8 8.79068 0.84729   2
   0   0  -8 7.31994 0.97410   2
   0   0   9 281.682 13.3146   2
   0   0  -9 291.629 13.3408   2
   0   0  10 111.843 5.46366   2
   0   0 -10 119.353 5.52263   2
   0   0  11 0.36648 0.77077   2
   0   0 -11-1.42175 0.99746   2
   0   0  12 71.9360 3.49521   2
   0   0 -12 69.2020 3.55485   2
   0   0  13 113.223 5.48566   2
   0   0 -13 116.003 5.54699   2
   0   0  14 256.960 12.2714   2
   0   0 -14 269.873 12.3416   2
   0   0  15 36.5476 2.07893   2
   0   0 -15 37.8969 2.26335   2
   0   0  16 821.782 37.5553   2
   0   0 -16 796.852 37.6035   2
   0   0  17 229.084 10.8567   2
   0   0 -17 232.373 10.9362   2
   0   0  18 28.0743 1.78112   2
   0   0 -18 27.6221 1.96850   2
   0   0  19 183.223 8.72018   2
   0   0 -19 184.213 8.81773   2
   0   0  20 10.3262 1.18528   2
   0   0 -20 9.05772 1.43061   2
   0   0  21 33.9622 2.06271   2
   0   0 -21 35.1626 2.30052   2
   0   0  22 284.738 13.3773   2
   0   0 -22 283.433 13.4811   2
   0   0  23 123.605 6.19885   2
   0   0 -23 132.397 6.37917   2
   0   0 -24 9.32727 1.62562   2
   0   0  24 3.33873 1.32245   2
   0   0  25 113.061 5.70708   2
   0   0 -25 117.984 5.89973   2
   0   0  26 29.9637 2.07131   2
   0   0  27 3.58096 1.35456   2
   0   0  28 1.30469 1.34560   2
   0   0 -28 2.12915 1.38888   1
   0   0  29 17.5375 1.79735   2
   0   0 -29 21.5827 1.85108   1
   0   0  30 5.11070 1.45834   2
   0   0 -30 6.81020 1.58324   1
   0   0 -31 7.11571 1.69706   1
   0   0  31 6.34372 1.51114   2
   0   0  32 3.36606 1.52432   2
   0   0  33 9.94325 1.61730   2
   0   0  34-1.10068 1.56043   2
   0   0  35 3.65396 1.60694   2
   0   0  36 1.31048 1.59935   2
   0   0  37 0.53310 1.62649   2
   0   0  38 1.90862 1.67572   2
   0   0  39-0.92323 1.68707   2
   0   0  40-0.49561 1.77658   2
   0   0  41 14.2684 2.09210   2
   0  -1   0-1.06477 0.57528   4
   0   1   1 15.9408 0.90025   2
   0  -1   1 16.9060 1.03142   4
   0   1   2 48.0727 2.31669   3
   0   1   2 45.2450 2.23203   2
   0   1   3 34.3825 1.92521   3
   0  -1  -3 38.8143 1.93487   3
   0  -1  -3 36.6257 1.87248   2
   0   1   3 36.0821 1.86804   2
   0   1   3 39.0924 1.88673   1
   0  -1  -4 63.7693 3.04123   1
   0  -1  -4 63.2003 3.09520   3
   0   1   4 59.6931 3.08506   3
   0   1   4 65.7201 3.04031   1
   0  -1  -4 59.9419 3.05942   2
   0  -1   5 46.5445 2.23165   2
   0   1  -5 37.8706 2.27627   2
   0  -1  -5 47.7686 2.40176   3
   0  -1  -5 51.3772 2.32511   1
   0   1   5 54.0815 2.35140   1
   0  -1  -5 46.1887 2.38560   2
   0  -1  -6 24.3206 1.55863   2
   0   1  -6 26.2328 1.42333   2
   0  -1  -6 24.2457 1.54828   3
   0  -1  -6 26.2862 1.45475   1
   0   1   6 30.9823 1.46393   1
   0  -1   6 26.6757 1.36955   2
   0  -1  -7 16.9519 1.39205   2
   0  -1   7 20.7863 1.18150   2
   0   1  -7 20.7554 1.22434   2
   0  -1  -7 22.3794 1.23689   1
   0   1   7 24.1305 1.26187   1
   0  -1   8 41.3310 2.02173   2
   0   1  -8 40.8432 2.07808   2
   0  -1  -8 38.8749 2.06163   1
   0   1   8 41.2752 2.05881   1
   0  -1   9 85.3690 4.04776   2
   0   1  -9 84.0264 4.08727   2
   0  -1  -9 85.9720 4.08844   1
   0   1   9 84.9055 4.07127   1
   0  -1  10 79.4055 3.79851   2
   0   1 -10 81.6040 3.85743   2
   0   1  10 78.2430 3.82083   1
   0  -1 -10 78.7377 3.82573   1
   0  -1  11 32.8269 1.85127   2
   0  -1 -11 35.2150 1.84618   1
   0   1 -11 37.2316 1.93808   2
   0  -1 -12 5.74982 0.81603   1
   0  -1  12 7.80642 0.87000   2
   0   1  12 5.78774 1.04209   2
   0   1 -12 8.58200 1.04318   2
   0  -1  13 21.4452 1.27026   2
   0   1  13 22.6208 1.46220   2
   0   1 -13 17.5671 1.43119   2
   0  -1 -13 18.3645 1.27256   1
   0   1 -14 13.8477 1.25905   2
   0  -1 -14 10.5207 1.05036   1
   0   1  14 11.7688 1.19907   2
   0  -1  14 11.7473 1.02292   2
   0  -1 -15 5.98516 0.92633   1
   0   1 -15 3.43516 1.15429   2
   0  -1 -15 6.54880 1.35746   2
   0  -1  15 4.89935 0.95446   2
   0   1  15 2.57017 1.03680   2
   0  -1 -16 2.60712 0.89924   1
   0   1 -16 0.87465 1.12296   2
   0  -1 -16 2.68240 1.35059   2
   0   1  16 2.44841 1.11941   2
   0  -1  16 1.60765 0.91285   2
   0  -1 -17 0.95177 0.88415   1
   0  -1 -17 2.39287 1.32347   2
   0   1 -17 1.37899 1.10627   2
   0  -1  17-0.28447 0.89493   2
   0   1  17 1.17426 1.07927   2
   0  -1 -18 10.2404 1.11296   1
   0  -1 -18 7.83992 1.46823   2
   0   1 -18 8.96053 1.25778   2
   0   1  18 12.1262 1.25332   2
   0  -1  18 9.85843 1.03832   2
   0  -1 -19 9.61845 1.16443   1
   0  -1 -19 13.2441 1.56870   2
   0  -1  19 13.0026 1.12973   2
   0   1 -19 10.9518 1.37073   2
   0   1  19 13.5961 1.31240   2
   0   1  20 25.0340 1.72052   2
   0  -1  20 23.9294 1.56651   2
   0   1 -20 24.2265 1.77339   2
   0  -1 -20 21.5662 1.56937   1
   0  -1 -20 24.7559 1.95763   2
   0  -1  21 17.1563 1.39061   2
   0   1  21 16.2475 1.52363   2
   0   1 -21 16.9857 1.64007   2
   0  -1 -21 16.5547 1.76866   2
   0  -1 -21 17.1551 1.40303   1
   0  -1 -22 7.91365 1.14746   1
   0   1 -22 6.58115 1.41736   2
   0  -1 -22 6.89557 1.60663   2
   0   1  22 7.31478 1.26757   2
   0  -1  22 8.89404 1.16100   2
   0  -1 -23 0.39991 1.07746   1
   0   1 -23 2.71600 1.44496   2
   0  -1 -23 2.13644 1.55174   2
   0  -1  23 0.85042 1.06636   2
   0   1  23 0.31299 1.23629   2
   0  -1 -24 2.88556 1.16951   1
   0   1 -24 2.53891 1.47644   2
   0  -1  24 3.25371 1.15192   2
   0   1  24 3.54225 1.28753   2
   0  -1  25 5.97029 1.24964   2
   0   1  25 4.73081 1.39298   2
   0  -1 -25 5.60429 1.29676   1
   0   1 -25 4.74934 1.57795   2
   0  -1  26-0.34179 1.20400   2
   0  -1 -26-0.41592 1.27018   1
   0   1 -26-1.44230 1.57277   2
   0   1  27 4.07521 1.43935   2
   0  -1  27 5.49135 1.34923   2
   0  -1 -27 6.95949 1.43922   1
   0   1 -27 5.34123 1.70413   2
   0   1  28 1.95968 1.40910   2
   0  -1  28 0.94880 1.31252   2
   0  -1 -28-0.60976 1.41142   1
   0  -1 -29 5.40146 1.50530   1
   0  -1  29 7.64255 1.40414   2
   0   1  29 6.18960 1.52833   2
   0  -1 -30 0.07430 1.48387   1
   0  -1  30 0.57837 1.35706   2
   0   1  30 0.21720 1.51912   2
   0  -1  31 1.19014 1.36575   2
   0   1  31 3.59587 1.53664   2
   0  -1  32-2.01117 1.42783   2
   0   1  32-0.64961 1.54541   2
   0  -1  33 0.95551 1.44668   2
   0   1  33 1.77152 1.55270   2
   0   1  34 1.18897 1.63662   2
   0  -1  34 0.61663 1.46548   2
   0  -1  35 6.17260 1.56542   2
   0   1  35 2.60936 1.67418   2
   0  -1  36 2.46363 1.57934   2
   0   1  36 6.48755 1.74764   2
   0   1  37 0.57056 1.70948   2
   0  -1  37-0.15693 1.57995   2
   0   1  38 2.19706 1.74785   2
   0  -1  38 2.64654 1.64814   2
   0  -1  39 0.25064 1.66097   2
   0   1  39 0.19185 1.75818   2
   0   1  40-1.83705 1.89636   2
   0  -1  40 0.55121 1.73920   2
   0  -1  41 0.86011 1.74198   2
   0  -1  42 0.78760 1.80611   2
   0  -2   0 311.873 14.7550   2
   0   2   0 330.697 14.7678   2
   0  -2   0 309.372 14.8858   4
   0   2  -1 1098.04 50.7083   2
   0  -2   1 1094.77 50.6980   2
   0  -2  -1 1093.92 50.7201   2
   0   2   1 1109.57 50.7264   2
   0  -2   1 1105.68 50.8490   4
   0   2  -2 495.043 22.3272   2
   0  -2   2 464.282 22.4737   4
   0   2  -2 497.413 22.4949   4
   0  -2   2 483.794 22.3157   2
   0   2   2 474.102 22.3621   2
   0  -2  -2 474.466 22.3618   2
   0   2  -3 1266.92 55.1917   4
   0  -2   3 1252.67 55.1834   4
   0  -2   3 1193.46 54.9989   2
   0   2   3 1178.74 55.0617   2
   0  -2  -3 1175.44 55.0637   2
   0   2  -3 1179.24 55.0097   2
   0   2   4 222.448 10.5342   3
   0   2  -4 221.163 10.5490   4
   0  -2  -4 228.063 10.4474   2
   0   2   4 221.923 10.4398   2
   0   2   5 33.0869 1.94497   3
   0   2   5 36.4983 1.86937   1
   0   2  -5 30.4568 1.94310   4
   0  -2  -5 33.3780 1.84511   2
   0   2   5 32.2127 1.82312   2
   0  -2   6 307.349 14.3679   2
   0  -2   6 305.475 14.3675   2
   0   2   6 310.350 14.5476   3
   0  -2  -6 324.511 14.5647   3
   0   2   6 322.042 14.4963   1
   0   2   6 316.596 14.4668   2
   0  -2  -6 314.895 14.4756   2
   0  -2   7 438.199 20.4307   2
   0   2   7 403.233 20.5970   3
   0  -2  -7 437.999 20.6019   3
   0  -2   7 451.704 20.4360   2
   0   2   7 471.115 20.5619   1
   0  -2  -7 433.509 20.5375   2
   0   2   7 442.441 20.5305   2
   0  -2  -8 34.7067 2.06749   3
   0  -2  -8 33.3585 1.99321   2
   0   2   8 36.2505 1.93902   2
   0   2   8 34.8142 1.93933   1
   0  -2   8 34.8146 1.71846   2
   0  -2   9 374.665 17.3247   2
   0  -2  -9 390.876 17.4496   1
   0  -2  -9 366.477 17.4459   2
   0   2   9 370.852 17.4371   2
   0   2   9 380.010 17.4447   1
   0  -2  -9 360.661 17.4998   3
   0  -2 -10 270.524 12.9369   3
   0  -2  10 277.240 12.7529   2
   0  -2 -10 246.129 12.8777   2
   0   2 -10 271.953 12.8014   2
   0  -2 -10 285.311 12.8733   1
   0   2  10 281.244 12.8728   2
   0   2  10 289.000 12.8763   1
   0  -2 -11 198.721 9.54001   3
   0  -2  11 197.395 9.35778   2
   0  -2 -11 197.549 9.51687   2
   0   2 -11 203.517 9.41483   2
   0  -2 -11 216.959 9.49354   1
   0   2  11 203.603 9.48421   2
   0   2  11 192.836 9.45894   1
   0  -2 -12 193.596 9.51975   3
   0  -2  12 197.921 9.32774   2
   0  -2 -12 214.583 9.52365   2
   0   2 -12 197.987 9.38682   2
   0  -2 -12 199.057 9.43700   1
   0   2  12 204.423 9.43996   1
   0   2  12 198.132 9.46764   2
   0   2 -13 124.198 6.02414   2
   0  -2 -13 125.699 6.17768   3
   0  -2  13 121.455 5.95911   2
   0  -2 -13 135.940 6.19394   2
   0  -2 -13 127.150 6.07253   1
   0   2  13 131.610 6.08292   1
   0   2 -14 65.8584 3.30740   2
   0  -2 -14 67.1112 3.48425   3
   0  -2  14 65.4152 3.20994   2
   0  -2 -14 70.8666 3.55511   2
   0   2  14 65.0808 3.34144   1
   0  -2 -14 63.6195 3.33350   1
   0  -2  15 151.552 6.87498   2
   0   2 -15 142.643 6.93665   2
   0  -2 -15 140.250 7.04998   3
   0  -2 -15 154.532 7.11327   2
   0  -2 -15 141.664 6.96108   1
   0   2  15 142.621 6.94752   1
   0  -2  16 47.5614 2.31928   2
   0   2 -16 42.6481 2.41101   2
   0  -2 -16 44.9140 2.56673   3
   0   2  16 43.0331 2.39529   1
   0  -2 -16 42.2062 2.42747   1
   0  -2 -16 50.7353 2.71621   2
   0   2 -17 97.0056 4.82533   2
   0  -2  17 102.788 4.74891   2
   0  -2 -17 94.1719 4.84078   1
   0   2 -18 64.2119 3.25310   2
   0  -2 -18 63.0355 3.25269   1
   0  -2  18 61.6768 3.13329   2
   0   2 -19 13.1813 1.30245   2
   0  -2 -19 14.9447 1.31585   1
   0  -2  19 13.2540 1.15410   2
   0   2 -20 0.67839 1.08083   2
   0  -2 -20-0.28751 1.06275   1
   0  -2  20 2.19842 0.91830   2
   0  -2 -21 83.9045 4.19428   1
   0   2 -21 77.2288 4.17469   2
   0   2  21 81.0507 4.23137   2
   0  -2  21 85.6104 4.08343   2
   0   2 -22 2.86075 1.27560   2
   0  -2  22 2.82095 1.03058   2
   0   2  22 3.68646 1.31249   2
   0  -2 -22 3.09984 1.19563   1
   0  -2 -23 77.0632 3.77062   1
   0   2 -23 62.6158 3.71430   2
   0  -2  23 72.1507 3.58689   2
   0   2  23 69.8131 3.76514   2
   0  -2 -24 113.457 5.64025   1
   0   2 -24 108.454 5.60704   2
   0   2  24 113.732 5.63501   2
   0  -2  24 112.496 5.48478   2
   0  -2 -25 119.073 5.54372   1
   0   2 -25 105.634 5.47526   2
   0  -2  25 107.962 5.33103   2
   0   2  25 101.670 5.47171   2
   0  -2 -26 149.076 6.87308   1
   0   2 -26 139.991 6.83158   2
   0  -2  26 131.216 6.65383   2
   0   2  26 134.048 6.80714   2
   0  -2 -27 56.6621 3.32592   1
   0   2 -27 59.8080 3.31951   2
   0  -2  27 52.2738 3.05143   2
   0   2  27 57.8745 3.28646   2
   0  -2  28 4.05325 1.27541   2
   0   2  28 3.67392 1.58529   2
   0  -2 -28 6.23349 1.69269   1
   0   2 -28 6.97616 1.69574   2
   0  -2 -29 6.84780 1.75239   1
   0  -2  29 7.11100 1.35065   2
   0   2  29 6.00518 1.68446   2
   0  -2 -30 9.15694 1.86056   1
   0   2  30 8.19139 1.68781   2
   0  -2  30 7.39027 1.36416   2
   0   2  31 8.37379 1.75627   2
   0  -2  31 10.0386 1.45061   2
   0   2  32 0.53614 1.58433   2
   0  -2  32-0.15997 1.30052   2
   0   2  33 2.12155 1.67766   2
   0  -2  33 2.63143 1.38026   2
   0   2  34 0.68766 1.70256   2
   0  -2  34 0.60892 1.39127   2
   0   2  35-1.47159 1.75130   2
   0  -2  35 1.50921 1.43292   2
   0   2  36 6.60484 1.90605   2
   0  -2  36 6.52814 1.56380   2
   0   2  37 1.70332 1.82116   2
   0   2  38 2.80477 1.85247   2
   0  -3   0 0.73800 1.01986   4
   0   3   0-0.22378 0.71751   2
   0  -3   0 0.04479 0.66628   2
   0   3  -1 34.7700 1.77637   2
   0  -3   1 31.7443 2.04676   4
   0  -3  -1 33.6199 2.10285   4
   0  -3   1 34.3111 1.73566   2
   0  -3  -1 33.3512 1.78907   2
   0   3   1 34.5279 1.80769   2
   0   3  -2 23.7743 1.33588   2
   0  -3  -2 26.6570 1.43613   2
   0  -3   2 22.9647 1.27130   2
   0   3   2 22.7504 1.43849   2
   0  -3   2 24.6117 1.70095   4
   0   3  -3 13.0423 0.94218   2
   0  -3  -3 14.5987 1.12075   2
   0  -3   3 14.8898 0.87144   2
   0   3   3 13.7839 1.11345   2
   0   3  -3 16.6525 1.51225   4
   0  -3   3 15.5040 1.35718   4
   0   3  -4 75.8509 3.89386   2
   0   3   4 83.5731 4.00125   2
   0   3  -4 89.5477 4.23519   4
   0  -3   4 85.9502 3.87329   2
   0  -3  -4 82.9886 4.02116   2
   0  -3  -5 68.3713 3.21438   2
   0   3   5 69.4688 3.20798   2
   0  -3   5 65.9749 3.00862   2
   0   3   5 67.3712 3.38102   3
   0   3  -5 56.6255 3.02146   2
   0   3  -5 71.0087 3.44684   4
   0  -3   6 11.1285 0.67267   2
   0   3   6 11.8031 1.07999   2
   0  -3  -6 11.3263 1.16934   2
   0   3   6 10.8171 1.18159   1
   0   3   6 9.35297 1.32308   3
   0   3  -6 8.94770 1.39598   4
   0  -3  -7 126.525 5.97751   2
   0   3   7 123.162 5.96615   2
   0   3   7 121.489 6.01762   1
   0  -3   7 124.998 5.77220   2
   0   3  -7 121.029 6.11091   4
   0   3   7 122.158 6.09347   3
   0  -3  -8 42.3332 2.45067   2
   0   3   8 42.3541 2.42624   2
   0  -3   8 47.2700 2.14534   2
   0   3  -8 44.3352 2.60365   4
   0   3   8 37.9872 2.42984   1
   0   3   8 43.4190 2.57098   3
   0   3   9 134.405 6.67314   3
   0  -3  -9 139.183 6.57410   2
   0  -3   9 135.669 6.35865   2
   0   3  -9 136.131 6.69561   4
   0   3   9 138.484 6.55649   2
   0   3   9 137.088 6.58487   1
   0   3  10 50.3924 2.83536   3
   0  -3 -10 51.7379 2.77836   2
   0  -3  10 52.8897 2.44175   2
   0   3  10 51.9150 2.71051   2
   0  -3  10 48.1756 2.44304   2
   0   3 -10 49.9479 2.88214   4
   0   3  10 50.6469 2.74406   1
   0  -3  11 9.30676 0.73309   2
   0  -3  11 11.4403 0.75114   2
   0  -3 -11 9.86464 1.30089   2
   0   3  11 10.7544 1.24941   2
   0  -3 -11 9.52609 1.27999   3
   0   3  11 9.42863 1.19333   1
   0   3  12 6.23083 1.06578   1
   0  -3 -12 4.03290 1.23749   2
   0  -3  12 6.27761 0.68091   2
   0  -3  12 7.38835 0.65956   2
   0  -3 -12 3.98037 1.18255   3
   0   3  12 5.18659 1.14296   2
   0  -3 -13 45.0347 2.54378   2
   0  -3  13 41.6701 2.13503   2
   0  -3 -13 42.7298 2.52633   3
   0   3  13 38.7963 2.42343   2
   0   3  13 44.3860 2.42199   1
   0  -3  13 46.1809 2.17716   2
   0  -3 -14 15.8809 1.58288   2
   0   3  14 17.3384 1.43718   2
   0  -3  14 15.9022 1.01536   2
   0   3  14 16.9869 1.36327   1
   0  -3 -14 16.5987 1.52420   3
   0   3  15 23.5720 1.65167   2
   0  -3  15 20.8450 1.25846   2
   0  -3 -15 25.0382 1.82187   2
   0   3  15 21.7678 1.55732   1
   0  -3 -15 21.5026 1.70746   3
   0   3  16 29.4090 2.01095   2
   0  -3  16 30.4547 1.66168   2
   0  -3 -16 33.3240 2.18322   2
   0  -3 -16 28.9737 2.06630   3
   0   3  16 33.5263 1.95346   1
   0  -3 -17 17.2797 1.72766   2
   0  -3  17 16.0483 1.09322   2
   0   3  17 17.9445 1.53399   2
   0  -3 -17 14.0712 1.49749   3
   0   3  17 17.2107 1.46353   1
   0   3  18 1.99582 1.11660   1
   0  -3 -18 4.85506 1.47494   2
   0  -3  18 2.88587 0.78725   2
   0   3 -18 2.92903 1.05565   2
   0  -3 -18 1.73227 1.11914   1
   0   3  18 3.62767 1.26627   2
   0  -3 -18 4.58237 1.26979   3
   0   3  19 6.20176 1.13905   1
   0  -3 -19 7.61583 1.68333   2
   0  -3  19 7.40640 0.91863   2
   0   3 -19 7.24143 1.17928   2
   0  -3 -19 8.81722 1.25749   1
   0   3  19 9.44765 1.42358   2
   0  -3 -19 7.47444 1.39313   3
   0   3  20 10.4474 1.24993   1
   0  -3  20 11.1911 1.04947   2
   0   3 -20 10.0975 1.26354   2
   0  -3 -20 9.03170 1.31996   1
   0   3  20 12.2537 1.50784   2
   0  -3 -20 12.1550 1.46646   3
   0  -3  21 1.19265 0.88217   2
   0   3 -21 0.31254 1.10844   2
   0  -3 -21 0.88247 1.20784   1
   0   3  21 0.69382 1.35477   2
   0  -3 -21 1.64768 1.33016   3
   0  -3  22 2.33792 0.92897   2
   0  -3 -22 2.69994 1.33930   1
   0   3  22 4.58157 1.45984   2
   0   3 -22 2.15952 1.17627   2
   0  -3 -22 3.89548 1.39575   3
   0  -3  23 18.3375 1.36488   2
   0   3 -23 17.9771 1.58519   2
   0  -3 -23 17.0478 1.76808   1
   0  -3 -23 16.1169 1.83296   3
   0  -3 -24 8.90277 1.62801   3
   0  -3 -24 7.70982 1.57088   1
   0   3 -24 8.46156 1.38757   2
   0  -3  24 6.66615 1.11719   2
   0  -3 -25 4.06621 1.56609   3
   0  -3 -25 3.60300 1.56670   1
   0   3 -25 4.83128 1.34506   2
   0  -3  25 2.74087 1.06490   2
   0   3 -26 12.7897 1.62769   2
   0  -3  26 15.0189 1.38609   2
   0  -3 -26 18.5573 1.98326   3
   0  -3 -26 18.1567 1.96801   1
   0  -3  27 4.69615 1.17486   2
   0  -3 -27 5.58531 1.74847   3
   0  -3 -27 3.97564 1.71699   1
   0  -3  28 3.17790 1.16042   2
   0  -3 -28 6.11652 1.83406   3
   0  -3 -28 5.67681 1.83830   1
   0  -3  29-0.75810 1.11936   2
   0  -3 -29-0.52868 1.72613   3
   0  -3 -29-0.49167 1.79471   1
   0  -3 -30 1.24879 1.81770   3
   0   3  30-0.55548 1.71763   2
   0  -3  30-0.12991 1.17517   2
   0  -3 -31-0.38991 1.89387   3
   0   3  31 1.02377 1.77132   2
   0  -3 -32 0.15417 2.09072   3
   0   3  32 0.62209 1.73963   2
   0  -3 -33 0.59643 2.18099   3
   0   3  33 1.98889 1.83877   2
   0  -3 -34 6.92259 2.32717   3
   0   3  34 1.50407 1.82725   2
   0  -3 -35-2.83693 2.44266   3
   0   3  35 1.56884 1.87304   2
   0  -3 -36 5.43052 2.57520   3
   0   3  36 1.60396 1.87319   2
   0  -3 -37-2.56144 2.72366   3
   0   3  37 1.57214 1.90910   2
   0  -3 -38 3.34141 2.73590   3
   0   4   0 70.5117 3.55236   2
   0  -4   0 73.7214 3.53752   2
   0  -4   0 78.8443 3.90187   4
   0   4   1 112.689 5.59985   2
   0   4  -1 107.417 5.56818   2
   0  -4  -1 122.733 5.85579   4
   0  -4   1 126.748 5.88236   4
   0  -4  -1 125.222 5.58843   2
   0  -4   1 120.730 5.54903   2
   0   4  -2 85.0285 4.51827   2
   0  -4   2 95.5670 4.82937   4
   0  -4  -2 96.9465 4.86061   4
   0  -4   2 102.849 4.50452   2
   0  -4  -2 96.2891 4.56514   2
   0   4   2 94.5164 4.57708   2
   0   4   3 14.7579 1.12511   2
   0  -4   3 14.5465 0.91533   2
   0  -4  -3 12.7079 1.12815   2
   0  -4  -3 13.9992 1.45795   4
   0  -4   3 14.3765 1.38878   4
   0   4  -3 14.1281 0.99362   2
   0  -4   4 278.427 12.7856   4
   0   4  -4 265.931 12.4873   2
   0  -4   4 273.028 12.4619   2
   0  -4  -4 264.273 12.5639   2
   0   4   4 264.071 12.5731   2
   0   4  -5 22.8626 1.27489   2
   0  -4   5 25.1082 1.22491   2
   0  -4  -5 21.1830 1.50117   2
   0   4   5 21.4552 1.50685   2
   0   4   5 22.6055 1.76369   3
   0   4  -5 25.3602 1.87421   4
   0   4  -6 8.67929 0.67537   2
   0  -4   6 10.8033 0.64741   2
   0  -4  -6 9.44893 1.10095   2
   0   4   6 11.8838 1.28308   1
   0   4   6 8.51006 1.06251   2
   0   4   6 10.9916 1.29126   3
   0   4  -6 10.2982 1.36656   4
   0  -4  -7 68.1362 3.36791   2
   0  -4   7 66.4797 3.11565   2
   0   4   7 67.8241 3.37277   2
   0   4   7 63.9190 3.48524   1
   0   4  -7 64.8785 3.56814   4
   0   4   7 64.8479 3.53799   3
   0  -4   8 8.78499 0.53013   2
   0  -4  -8 9.77488 1.14677   2
   0   4   8 8.88127 1.17500   1
   0   4   8 6.43934 1.12577   2
   0   4  -8 6.78278 1.27507   4
   0   4   8 8.98012 1.28591   3
   0  -4  -9 9.00411 1.15417   2
   0   4  -9 8.95564 1.34099   4
   0   4   9 7.72635 1.11458   2
   0   4   9 7.90141 1.18437   1
   0   4   9 6.54276 1.27430   3
   0   4 -10 20.2744 1.73858   4
   0   4  10 20.0089 1.67141   3
   0   4  10 21.2498 1.51932   2
   0  -4 -10 18.2894 1.53613   2
   0   4  10 18.7642 1.54500   1
   0   4 -11 32.2500 2.23290   4
   0  -4  11 32.7394 1.60709   2
   0   4  11 34.8712 2.07074   2
   0   4  11 38.0211 2.24370   3
   0  -4 -11 33.5634 2.09082   2
   0   4  11 36.7973 2.11247   1
   0   4 -12 19.2013 1.78032   4
   0  -4  12 18.7994 1.01469   2
   0   4  12 19.7569 1.66372   3
   0   4  12 20.6681 1.57718   2
   0  -4 -12 19.9547 1.61163   2
   0   4  12 21.3189 1.57723   1
   0  -4  13 15.8584 0.90467   2
   0   4 -13 15.4084 1.67394   4
   0   4  13 17.2729 1.49063   1
   0  -4 -13 15.0072 1.56379   2
   0   4  13 16.0357 1.49443   2
   0   4  14 25.3962 1.87455   2
   0  -4 -14 25.2092 1.93957   2
   0   4  14 27.6019 1.84501   1
   0   4 -14 29.5792 2.10073   4
   0  -4  14 24.9713 1.34927   2
   0  -4  15 52.3959 2.53042   2
   0   4  15 56.9940 2.97379   2
   0  -4 -15 51.2205 3.03188   2
   0   4 -15 55.7957 3.21981   4
   0  -4  15 51.7151 2.55210   2
   0   4  15 50.3698 2.93302   1
   0  -4 -16 17.4463 1.75400   2
   0  -4  16 17.4579 1.03849   2
   0   4  16 19.3891 1.67450   2
   0   4  16 16.5452 1.57750   1
   0  -4  16 16.2303 1.05575   2
   0  -4  17-0.18286 0.61869   2
   0  -4 -17 2.86859 1.37057   3
   0  -4  17-0.10373 0.64946   2
   0   4  17 1.29386 1.17994   1
   0   4  17 1.06517 1.34042   2
   0  -4  18 3.15603 0.67010   2
   0  -4 -18 0.60820 1.38269   3
   0  -4  18 2.90080 0.72156   2
   0   4  18 1.75528 1.21599   1
   0   4  18 1.30800 1.43048   2
   0  -4  19 3.85666 0.74252   2
   0  -4 -19 2.19128 1.44480   3
   0  -4  19 4.01107 0.79129   2
   0   4  19 2.51061 1.47540   2
   0   4  19 4.11970 1.29862   1
   0  -4 -20 26.8903 2.16139   3
   0  -4  20 26.9159 1.50551   2
   0   4  20 18.8501 2.09575   2
   0   4  20 28.3186 2.01714   1
   0  -4 -21 92.5722 4.84898   3
   0  -4  21 90.0963 4.32948   2
   0   4  21 83.5487 4.73387   2
   0   4  21 93.0391 4.69196   1
   0  -4 -22 41.6723 2.70527   3
   0  -4  22 38.6840 2.06395   2
   0   4  22 31.3120 2.62055   2
   0   4  22 40.1790 2.51699   1
   0  -4 -23 41.8971 2.81615   3
   0  -4  23 39.7269 2.17423   2
   0   4  23 44.5270 2.59294   1
   0   4  23 35.3051 2.73395   2
   0   4  24 40.9072 3.12663   2
   0  -4 -24 53.9547 3.24765   3
   0   4  24 53.8814 2.99591   1
   0  -4 -25 3.03714 1.68483   3
   0   4  25 1.20658 1.64871   2
   0  -4 -26 9.53168 1.82721   3
   0   4  26 5.42963 1.81541   2
   0  -4 -27 5.27522 1.76118   3
   0   4  27 1.95968 1.68583   2
   0  -4 -28 5.71278 1.81903   3
   0   4  28 3.91774 1.74510   2
   0  -4 -29 3.96773 1.86231   3
   0   4  29 1.52497 1.77494   2
   0  -4 -30 4.85397 1.90529   3
   0   4  30-0.44728 1.78024   2
   0   4  31 2.12930 1.84959   2
   0  -4 -31 7.08058 2.02264   3
   0   4  32 1.51142 1.88707   2
   0  -4 -32 3.07560 2.07816   3
   0  -4 -33 1.89146 2.01974   3
   0  -4 -34 4.11131 2.19010   3
   0  -4 -35 19.4407 2.71822   3
   0  -4 -36 2.20562 2.28782   3
   0  -4 -37 6.86410 2.48052   3
   0  -5   0-0.41750 0.76611   2
   0   5   0-0.46114 0.85673   2
   0  -5   0-0.15407 1.24002   4
   0  -5  -1 16.7242 1.23034   2
   0  -5   1 18.4611 1.16264   2
   0  -5   1 20.0294 1.59411   4
   0  -5  -1 19.5989 1.82093   4
   0   5  -1 18.0952 1.26656   2
   0   5   1 15.8126 1.28537   2
   0  -5  -2 27.7673 1.60001   2
   0  -5   2 25.9580 1.48041   2
   0  -5  -2 28.2827 2.01105   4
   0  -5   2 26.0744 1.97247   4
   0   5   2 27.7895 1.63413   2
   0   5  -2 24.6537 1.55206   2
   0  -5  -3 42.5637 2.54497   4
   0  -5   3 41.2127 2.46716   4
   0   5   3 37.3700 2.13508   2
   0  -5   3 38.5307 1.94115   2
   0  -5  -3 39.8359 2.10295   2
   0   5  -3 33.9516 2.00768   2
   0   5   4 16.7745 1.34132   2
   0   5  -4 17.4024 1.13804   2
   0  -5  -4 14.5018 1.26482   2
   0  -5   4 14.9130 0.98402   2
   0  -5  -4 14.8425 1.69245   4
   0  -5   4 17.7943 1.63892   4
   0  -5  -5 2.75475 1.02046   2
   0  -5   5 3.87282 0.59918   2
   0   5   5 4.20774 1.06880   2
   0   5  -5 5.05396 0.72224   2
   0   5   5 4.67285 1.36964   3
   0  -5  -5 2.49213 1.42330   4
   0  -5  -6 56.6360 2.83884   2
   0  -5   6 54.0979 2.55141   2
   0   5  -6 49.2604 2.57664   2
   0   5   6 52.9379 2.84735   2
   0   5   6 56.8177 3.07845   3
   0   5   6 60.4487 3.17581   1
   0   5  -7 15.5658 1.64058   4
   0   5   7 14.0184 1.32950   2
   0   5   7 15.2368 1.58526   1
   0  -5  -7 12.6863 1.28357   2
   0   5   7 15.5353 1.51921   3
   0  -5   7 10.0754 0.70119   2
   0  -5  -8 5.41048 1.18832   2
   0   5   8 9.38709 1.52473   1
   0   5   8 6.03182 1.26868   2
   0   5   8 8.00147 1.39649   3
   0   5  -8 7.70337 1.49544   4
   0   5   9 21.2968 1.70377   2
   0   5  -9 26.1448 1.98404   4
   0   5   9 22.1320 1.87454   1
   0   5   9 21.8522 1.85292   3
   0  -5  -9 20.7811 1.69032   2
   0  -5 -10 20.9788 1.68290   2
   0   5 -10 20.1630 1.93642   4
   0   5  10 20.5673 1.77840   3
   0   5  10 20.3608 1.66341   2
   0   5  10 22.1845 1.81013   1
   0   5  11 1.39392 1.34697   1
   0   5  11 1.40066 1.28332   3
   0  -5 -11 1.06642 1.23517   2
   0   5  11 0.48424 1.23867   2
   0  -5 -12 13.0505 1.57616   2
   0   5  12 13.1034 1.53460   2
   0   5  12 11.4343 1.62053   3
   0   5  12 17.6370 1.67377   1
   0   5  13 69.7932 3.58999   2
   0  -5 -13 67.1980 3.61098   2
   0   5  13 64.2211 3.68243   3
   0   5  13 63.2788 3.62004   1
   0   5  14 2.72695 1.37385   2
   0   5  14 1.69588 1.35201   1
   0   5  15 2.66079 1.45848   2
   0   5  15 4.96814 1.43685   1
   0   5  16 69.4022 3.87175   1
   0   5  16 73.0651 3.88194   2
   0   5  17 9.97395 1.61176   1
   0   5  17 9.85605 1.63755   2
   0   5  18 5.79198 1.43491   1
   0   5  18 8.83842 1.60379   2
   0   5  19 10.6458 1.58141   1
   0   5  19 8.89503 1.74336   2
   0   5  20 2.64533 1.40175   1
   0   5  20 0.38578 1.62018   2
   0   5  21 6.84390 1.55337   1
   0   5  21 5.41317 1.67595   2
   0   5  22 1.69534 1.50219   1
   0   5  22 2.35450 1.65327   2
   0   5  23 4.02409 1.64341   1
   0   5  23 5.27513 1.73444   2
   0   5  24 1.72074 1.55371   1
   0   5  24-0.08708 1.66046   2
   0   5  25 0.74613 1.71729   2
   0   5  25 3.36882 1.57433   1
   0  -5 -25 2.38925 1.81101   3
   0   5  26 3.06782 1.77007   2
   0   5  26 3.68135 1.54780   1
   0  -5 -26 1.21421 1.87870   3
   0   5  27 2.14371 1.78983   2
   0  -5 -27 1.93077 1.87325   3
   0   5  28 0.55038 1.78095   2
   0  -5 -28 0.28307 1.87422   3
   0   5  29 1.16505 1.84346   2
   0  -5 -29 2.22361 1.96877   3
   0   5  30 1.57144 1.88876   2
   0  -5 -30 0.79079 1.92513   3
   0   5  31 1.36848 1.88884   2
   0  -5 -31 2.83822 2.04071   3
   0   5  32 3.52271 1.97063   2
   0  -5 -32 2.12779 2.00245   3
   0  -5 -33 5.00793 2.10561   3
   0  -5 -34-0.32969 2.17426   3
   0  -5 -35 6.90656 2.28786   3
   0   6   0 158.001 7.48149   2
   0  -6   0 171.463 7.89134   4
   0  -6   0 152.050 7.42344   2
   0   6   1 25.9245 1.73528   2
   0   6  -1 28.1201 1.68460   2
   0  -6  -1 22.9272 1.62641   2
   0  -6   1 25.4631 2.09848   4
   0  -6  -1 25.0055 2.15999   4
   0   6   2 51.5895 2.82087   2
   0  -6  -2 51.5273 2.75628   2
   0   6  -2 50.2877 2.74178   2
   0  -6  -2 57.4186 3.31119   4
   0  -6   2 57.7199 3.20577   4
   0  -6  -3 2.19633 1.08330   2
   0   6   3 5.49026 1.17818   2
   0   6  -3 5.28760 1.04709   2
   0  -6   3 7.53291 1.52706   4
   0  -6  -3 6.09483 1.67663   4
   0   6   4 78.8664 3.91372   2
   0  -6  -4 79.7522 3.88135   2
   0  -6  -4 83.9081 4.35328   4
   0   6  -4 71.1612 3.74489   2
   0  -6  -5 49.2628 2.67397   2
   0   6   5 52.1834 2.73917   2
   0   6  -5 43.6534 2.42304   2
   0  -6  -5 55.5604 3.16998   4
   0   6   6 38.1279 2.51126   1
   0  -6  -6 28.8769 1.83610   2
   0   6   6 26.4040 1.89859   2
   0  -6  -6 27.0205 2.32556   4
   0   6  -6 22.9632 1.43008   2
   0   6   7-0.21949 1.30792   2
   0   6   7 0.34863 1.58943   1
   0  -6  -7 0.97257 1.17648   2
   0  -6  -7-0.21048 1.70168   4
   0   6   8 4.68146 1.35926   2
   0  -6  -8 4.29401 1.85476   4
   0  -6  -8 6.01755 1.30331   2
   0   6   8 4.46910 1.72596   1
   0   6   9 24.4054 2.16596   1
   0  -6  -9 23.0211 1.82070   2
   0   6   9 20.1483 1.78770   2
   0   6  10-0.37991 1.39266   2
   0   6  10 3.10377 1.66191   1
   0  -6 -10-1.12071 1.33803   2
   0   6  11 45.6053 2.84861   1
   0   6  11 39.0709 2.59280   2
   0  -6 -11 39.8236 2.55836   2
   0   6  12 15.9998 1.79363   2
   0   6  12 21.2871 2.03632   1
   0   6  13 7.06216 1.65384   1
   0   6  13 4.56035 1.53951   2
   0   6  14 7.85009 1.71020   1
   0   6  14 6.86204 1.60383   2
   0   6  15 13.3018 1.80317   1
   0   6  15 10.9599 1.72701   2
   0   6  16 5.29131 1.63530   1
   0   6  16 4.20823 1.65989   2
   0   6  17 11.0079 1.79108   1
   0   6  17 10.6374 1.73755   2
   0   6  18 10.8419 1.86037   1
   0   6  18 13.2912 1.81695   2
   0   6  19 4.04514 1.62079   1
   0   6  19 2.26326 1.59888   2
   0   6  20 3.85211 1.59784   1
   0   6  20 4.07379 1.68792   2
   0   6  21 1.44949 1.56260   1
   0   6  21 2.36584 1.66509   2
   0   6  22 1.00934 1.58486   1
   0   6  22-2.95928 1.70604   2
   0   6  23 5.30369 1.75080   1
   0   6  23 5.50865 1.77680   2
   0   6  24 3.59009 1.75863   2
   0   6  24 1.32438 1.73185   1
   0   6  25-0.57228 1.78919   2
   0   6  25-0.73459 1.72191   1
   0   6  26 3.09983 1.80338   2
   0   6  26 4.15864 1.79620   1
   0   6  27 0.73697 1.84376   2
   0   6  27 2.40568 1.77894   1
   0   6  28 0.68704 1.90030   2
   0   6  29 0.52865 1.90910   2
   0  -7   0-0.04110 1.57965   4
   0  -7   1 15.3854 1.97199   4
   0  -7  -1 18.0369 2.06044   4
   0  -7   2 3.21553 1.67534   4
   0  -7  -2 4.90237 1.79596   4
   0  -7  -3 15.7719 2.12007   4
   0   7   3 15.9731 1.66969   2
   0  -7  -4 4.14552 1.82478   4
   0   7   4 6.62442 2.27048   1
   0   7   4 4.31779 1.41933   2
   0  -7  -5 2.13905 1.90197   4
   0   7   5 3.07712 2.17675   1
   0   7   5 2.17957 1.46495   2
   0  -7  -6 5.84731 1.92395   4
   0   7   6 5.97034 2.17598   1
   0   7   6 3.29426 1.49898   2
   0  -7  -7 1.15002 1.82404   4
   0   7   7 3.41181 2.13029   1
   0   7   7 2.58746 1.49945   2
   0  -7  -8 0.79123 1.85129   4
   0   7   8 1.90458 2.09711   1
   0   7   8 1.27591 1.47845   2
   0  -7  -9 7.51122 2.02449   4
   0   7   9 3.60363 2.06219   1
   0   7   9 2.14413 1.57958   2
   0  -7 -10 4.82251 2.04781   4
   0   7  10 1.72430 1.94210   1
   0   7  10 4.81199 1.61827   2
   0  -7 -11 3.50860 1.96890   4
   0   7  11-1.00604 1.93424   1
   0   7  11 2.23276 1.63897   2
   0  -7 -12 5.06882 2.07400   4
   0   7  12 5.87111 1.99268   1
   0   7  12 5.61101 1.68474   2
   0   7  13 4.72937 1.96845   1
   0   7  13 3.22437 1.63703   2
   0   7  14 3.29535 1.82318   1
   0   7  14-0.02605 1.60066   2
   0   7  15 1.91375 1.90540   1
   0   7  15-1.11212 1.62491   2
   0   7  16-0.60028 1.82973   1
   0   7  16 1.93306 1.64819   2
   0   7  17 7.26512 1.90442   1
   0   7  17 5.21483 1.72638   2
   0   7  18 2.51718 1.84358   1
   0   7  18-0.95809 1.68555   2
   0   7  19 14.9444 2.10574   1
   0   7  19 10.2861 1.90334   2
   0   7  20-2.19698 1.90497   1
   0   7  20-0.41667 1.73244   2
   0   7  21 1.99214 1.84683   1
   0   7  21-0.18356 1.75556   2
   0   7  22 6.33624 1.91256   1
   0   7  22 4.22270 1.82200   2
   0   7  23 4.82679 1.90118   2
   0   7  24 1.77730 1.85809   2
   0   7  25 0.33677 1.87293   2
   0   7  26 1.82695 1.95994   2
   0  -8   0 30.0598 2.66027   4
   0  -8  -1 0.04854 1.86336   4
   0  -8  -2 1.12715 1.89548   4
   0  -8  -3 5.42704 2.01366   4
   0  -8  -4 0.40790 1.92255   4
   0  -8  -5 3.17644 2.11474   4
   0  -8  -6-0.15964 2.07699   4
   0  -8  -7 3.95936 2.10928   4
   0  -8  -8 4.35722 2.17775   4
   0  -8  -9-0.49425 2.08962   4
   0  -8 -10 13.4337 2.36416   4
   0  -8 -11 6.10385 2.22331   4
   0  -8 -12 10.1331 2.32033   4
   0  -8 -13 13.7533 2.45030   4
   0  -8 -14 5.63494 2.37048   4
   0  -8 -15 6.17244 2.34233   4
   0  -8 -16 0.23872 2.20955   4
   0   8  20 3.59623 1.97814   2
   0   8  21-1.02248 1.94530   2
   0   8  22 2.50841 1.97678   2
   0   8  23 0.47278 1.92030   2
   0  -9  -2 2.70342 2.18738   4
   0  -9  -3 6.22216 2.20753   4
   0  -9  -4 2.80861 2.21623   4
   0  -9  -5-1.32447 2.23007   4
   0  -9  -6 2.60516 2.26187   4
   0  -9  -7 4.59608 2.42112   4
   0  -9  -8 6.30981 2.37577   4
   0  -9  -9 3.96920 2.42599   4
   0  -9 -10 0.56762 2.50947   4
  -1   0  42 0.96788 1.85705   2
  -1   0  41-0.21967 1.78162   2
  -1   0  40-1.18949 1.75790   2
  -1   0  39 1.14635 1.65345   2
  -1   0  38 1.15326 1.70894   2
  -1   0  37 1.32831 1.61584   2
  -1   0  36-0.36026 1.58305   2
  -1   0  35 0.80952 1.60981   2
  -1   0  34 3.29756 1.62783   2
  -1   0  33 5.93663 1.62825   2
  -1   0  32 1.86260 1.56039   2
  -1   0  31 2.83431 1.52152   2
   1   0 -30-0.70202 1.36621   1
  -1   0  30-0.09312 1.51626   2
   1   0 -29-0.77736 1.30993   1
  -1   0  29-0.79306 1.44290   2
   1   0 -28 1.91955 1.21690   1
  -1   0  28 1.76517 1.41325   2
   1   0 -27 1.74320 1.11093   1
  -1   0  27 1.71457 1.35588   2
   1   0 -26 2.27732 1.06565   1
  -1   0  26 3.61766 1.33490   2
   1   0 -25-0.94555 1.60185   2
   1   0 -25 1.32988 0.99583   1
  -1   0  25-0.71984 1.23589   2
  -1   0  24 1.47664 1.19239   2
   1   0 -24 2.78063 1.57262   2
  -1   0  23 5.32633 1.20189   2
   1   0 -23 6.07713 1.57681   2
  -1   0  22-0.24020 1.06824   2
   1   0 -22-0.11968 1.42833   2
  -1   0  21 12.7545 1.29400   2
   1   0 -21 13.1259 1.63436   2
  -1   0  20 2.48354 1.03421   2
   1   0 -20 4.42755 1.37704   2
   1   0 -19 3.42456 1.36682   2
  -1   0  19 4.16077 1.05572   2
   1   0 -18 35.0184 2.22658   2
  -1   0  18 33.3264 2.03251   2
   1   0 -17 11.2878 1.47869   2
  -1   0  17 10.0348 1.13448   2
  -1   0  16 15.6406 1.27074   2
   1   0 -16 14.5762 1.50505   2
   1   0 -15 9.42225 1.37909   2
  -1   0  15 10.8673 1.17480   2
   1   0 -14 6.18599 1.24747   2
  -1   0  14 6.05594 0.95937   2
   1   0 -13 0.13415 1.12257   2
  -1   0  13-0.76622 0.86998   2
   1   0 -12 7.75951 1.12400   2
  -1   0  12 6.02045 0.89899   2
   1   0 -11 3.41198 0.99276   2
  -1   0  11 4.08879 0.84796   2
   1   0 -10 1.30476 0.96471   2
  -1   0  10 1.04034 0.80630   2
   1   0  -9 2.60080 0.98186   2
  -1   0   9 2.30750 0.85305   2
   1   0  -8 6.35869 1.05129   2
  -1   0   8 8.61268 0.89659   2
  -1   0   7 5.73335 0.87793   2
  -1   0   6 38.7602 2.07590   2
  -1   0   5 5.26574 0.80960   2
   1   0   0 1.10581 0.36528   2
  -1   0  -1 3.55367 0.38435   3
   1   0   1 4.00575 0.44009   2
   1   0   2 13.2390 0.80288   2
   1   0   3 6.81446 0.65490   2
  -1   0  -4 3.89788 0.74874   2
   1   0   4 2.88644 0.68700   2
   1   0   5 4.26376 0.74711   2
  -1   0  -5 3.77381 0.85759   2
   1   0   6-0.16606 0.72341   2
  -1   0  -6-0.67491 0.86789   2
   1   0   7-0.80552 0.72516   2
  -1   0  -7-0.89466 0.84375   2
   1   0   8 3.71578 0.77451   2
  -1   0  -8 6.26052 0.94034   2
   1   0   9 6.35706 0.87679   2
  -1   0  -9 4.88869 0.95623   2
   1   0  10 9.65589 0.92426   2
  -1   0 -10 7.22957 1.04961   2
   1   0  11 9.98805 1.02725   2
  -1   0 -11 9.15947 1.15245   2
   1   0  12 2.68119 0.83246   2
  -1   0 -12 2.85633 1.03839   2
  -1   0 -13 15.9246 1.35946   2
   1   0  13 15.1911 1.24621   2
  -1   0 -14 52.8037 2.81361   2
   1   0  14 51.6108 2.69959   2
  -1   0 -15 1.26851 1.21592   2
   1   0  15 1.12144 1.00940   2
  -1   0 -16 0.86912 1.22647   2
   1   0  16 1.74129 1.01763   2
  -1   0 -17 6.34214 1.24538   2
   1   0  17 3.03420 0.99783   2
  -1   0 -18-0.49054 1.21892   2
   1   0  18 1.87604 0.96541   2
  -1   0 -19 0.22301 1.20810   2
   1   0  19 1.03087 0.95965   2
  -1   0 -20 0.53092 1.27764   2
   1   0  20 0.50913 0.99513   2
  -1   0 -21-1.24547 1.32003   2
   1   0  21 0.51607 1.02637   2
  -1   0 -22 3.73323 1.41274   2
   1   0  22 0.63990 1.08509   2
  -1   0 -23 5.88169 1.49781   2
   1   0  23 4.54629 1.20372   2
  -1   0 -24 14.7054 1.79891   2
   1   0  24 13.9144 1.42189   2
   1   0  25 13.8315 1.51556   2
   1   0  26 13.4966 1.51506   2
   1   0  27 4.43542 1.40941   2
   1   0  28 6.78962 1.46509   2
   1   0  29-0.63709 1.41182   2
  -1   0 -29-1.06276 1.62762   1
   1   0  30 0.91476 1.40567   2
  -1   0 -30 1.67148 1.67349   1
   1   0  31 1.97350 1.47653   2
  -1   0 -31 1.38445 1.67111   1
   1   0  32 0.58613 1.46654   2
  -1   0 -32-0.03230 1.73232   1
   1   0  33 1.10485 1.49613   2
   1   0  34 2.09496 1.55522   2
   1   0  35 2.45351 1.58430   2
   1   0  36 5.40412 1.65636   2
   1   0  37 1.34972 1.63256   2
   1   0  38 2.36997 1.72873   2
   1   0  39 0.23763 1.69418   2
   1   0  40 1.13416 1.76830   2
   1   0  41 0.40950 1.80183   2
  -1  -1  43 0.31040 1.82595   2
  -1  -1  42 15.0195 2.11121   2
  -1  -1  41 6.08649 1.83320   2
  -1  -1  40 2.85381 1.72190   2
  -1   1  40 1.66441 1.87041   2
  -1   1  39 2.27985 1.80644   2
  -1  -1  39-0.27634 1.68336   2
  -1   1  38 2.41190 1.76189   2
  -1  -1  38 4.02748 1.70139   2
  -1   1  37 1.60327 1.66924   2
  -1  -1  37-0.21296 1.61678   2
  -1  -1  36 4.43075 1.64632   2
  -1   1  36 9.10225 1.76555   2
  -1   1  35 1.34198 1.67859   2
  -1  -1  35 0.50933 1.57587   2
  -1   1  34 1.70839 1.66306   2
  -1  -1  34 3.06104 1.51904   2
  -1  -1  33-1.72324 1.52318   2
  -1   1  33 1.53203 1.57842   2
  -1   1  32 12.2138 1.74807   2
  -1  -1  32 9.04477 1.61192   2
  -1  -1  31 2.08892 1.49605   2
  -1   1  31 3.08035 1.60348   2
  -1   1  30 2.23696 1.63414   2
  -1  -1  30 5.85555 1.47332   2
   1  -1 -29 9.13730 1.57452   1
  -1  -1  29 6.88532 1.51488   2
  -1   1  29 7.28174 1.57766   2
   1  -1 -28 5.62630 1.43519   1
  -1   1  28 5.98554 1.57875   2
  -1  -1  28 7.28501 1.48875   2
  -1  -1  27 20.2154 1.83225   2
  -1   1  27 23.5953 1.95798   2
   1  -1 -27 25.5614 1.84757   1
  -1   1  26 22.3363 1.83919   2
  -1  -1  26 17.5917 1.66566   2
   1   1 -26 20.8715 2.04933   2
   1  -1 -26 19.9067 1.63641   1
   1  -1 -25 36.0483 2.14553   1
   1   1 -25 34.4931 2.46378   2
  -1  -1  25 32.6540 2.17592   2
  -1   1  25 35.0148 2.29004   2
   1  -1 -24 1.36950 1.05530   1
   1   1 -24 2.47681 1.50449   2
  -1   1  24 2.98365 1.31187   2
  -1  -1  24-0.59619 1.13520   2
   1  -1 -23 66.0134 3.42164   1
  -1   1  23 67.2092 3.54777   2
  -1  -1  23 65.3985 3.44896   2
   1   1 -23 66.5231 3.65655   2
   1  -1 -23 68.7984 3.80688   2
  -1   1  22 18.9193 1.58368   2
   1  -1 -22 17.6627 1.92528   2
   1   1 -22 17.1991 1.73870   2
  -1  -1  22 17.6563 1.44661   2
   1  -1 -22 18.7345 1.39000   1
  -1   1  21 28.6790 1.80313   2
  -1  -1  21 21.0419 1.64607   2
   1  -1 -21 24.3022 1.57542   1
   1  -1 -21 27.6812 2.06767   2
   1   1 -21 24.4435 1.91269   2
  -1   1  20 133.459 6.35791   2
  -1  -1  20 127.865 6.29433   2
   1  -1 -20 130.690 6.26026   1
   1  -1 -20 137.180 6.51627   2
   1   1 -20 126.883 6.41637   2
  -1   1  19 199.198 9.35725   2
  -1  -1  19 192.180 9.30081   2
   1  -1 -19 191.043 9.26605   1
   1  -1 -19 215.925 9.50848   2
   1   1 -19 195.946 9.40330   2
  -1   1  18 167.794 8.08879   2
  -1  -1  18 168.584 8.04692   2
   1  -1 -18 170.848 8.00534   1
   1  -1 -18 171.581 8.21981   2
   1   1 -18 168.674 8.14823   2
  -1   1  17 158.166 7.65630   2
  -1  -1  17 168.285 7.61946   2
   1  -1 -17 152.077 7.55777   1
   1  -1 -17 166.190 7.78875   2
   1   1 -17 161.545 7.70637   2
  -1   1  16 302.220 13.7083   2
   1  -1 -16 283.858 13.6105   1
   1   1 -16 291.326 13.7287   2
  -1  -1  16 295.186 13.6555   2
   1  -1 -15 512.264 23.8254   1
   1   1 -15 498.365 23.9182   2
  -1   1  15 531.225 23.9121   2
  -1  -1  15 514.907 23.8665   2
   1  -1 -14 154.758 7.34904   1
   1   1 -14 156.402 7.48579   2
  -1   1  14 150.498 7.44308   2
  -1  -1  14 163.697 7.41201   2
   1  -1 -13 202.121 9.72727   1
   1   1 -13 219.653 9.85684   2
  -1  -1  13 209.898 9.77593   2
   1  -1 -12 25.9100 1.40975   1
   1   1 -12 25.5476 1.69126   2
  -1  -1  12 26.0813 1.55626   2
  -1   1  11 10.0968 0.77711   1
   1  -1 -11 11.3644 0.80921   1
  -1  -1  11 11.6649 1.01134   2
   1   1 -11 11.8816 1.25177   2
  -1   1  10 253.551 11.5398   1
   1  -1 -10 247.697 11.5354   1
   1   1 -10 248.335 11.6296   2
  -1  -1  10 241.117 11.5880   2
  -1   1   9 494.164 21.8339   1
   1  -1  -9 458.625 21.8362   1
   1   1  -9 476.000 21.9108   2
   1  -1  -9 439.621 21.9109   2
  -1  -1   9 480.109 21.8796   2
  -1   1   8 66.5933 3.23617   1
  -1  -1   8 68.4642 3.32300   2
   1   1  -8 68.4220 3.39973   2
   1  -1  -8 68.3311 3.38114   2
  -1   1   7 333.683 16.0542   1
   1  -1  -7 348.928 16.1171   2
  -1  -1   7 365.350 16.1064   2
  -1   1   6 229.103 10.3474   1
  -1  -1   6 237.241 10.4197   2
   1  -1  -6 222.908 10.4088   2
  -1   1   6 202.195 10.3854   2
  -1  -1   5 1043.50 47.7370   2
  -1   1   5 1005.48 47.7499   2
   1   1  -5 992.885 47.8207   4
   1  -1  -5 1034.88 47.7546   2
   1  -1  -5 1069.93 47.7408   3
  -1  -1   4 406.605 19.2402   2
   1   1  -4 412.374 19.2447   2
   1  -1  -4 434.405 19.2385   3
   1   1  -4 388.233 19.3224   4
   1  -1  -4 421.449 19.2558   2
  -1   1   4 417.875 19.2531   2
   1  -1  -3 2122.77 99.5053   2
  -1   1   3 2119.80 99.5035   2
   1   1  -3 2000.80 99.5729   4
  -1   1   3 2304.07 99.4963   3
   1   1  -3 2157.75 99.5030   2
  -1  -1   3 2142.97 99.5020   2
  -1   1   2 303.685 13.9765   2
   1  -1  -2 310.614 13.9798   2
   1   1  -2 318.116 13.9976   2
  -1  -1   2 314.824 13.9918   2
   1   1  -2 239.577 14.0355   4
   1  -1  -1 3961.96 160.070   4
  -1  -1   1 3410.18 160.078   2
   1   1  -1 3392.96 160.096   1
   1  -1  -1 3397.56 160.063   2
  -1   1   1 3260.10 160.057   2
   1   1  -1 3431.91 160.078   2
   1   1   0 173.632 8.14760   1
  -1   1   0 192.723 8.11717   4
  -1   1   0 162.099 8.10047   2
   1   1   0 173.579 8.14722   2
  -1  -1   0 171.732 8.13521   2
  -1  -1  -1 615.119 27.9553   2
   1   1   1 593.944 27.9559   2
  -1  -1  -2 657.127 30.3833   2
  -1  -1  -3 477.655 22.1270   2
  -1   1  -4 389.588 17.9988   2
  -1  -1  -4 378.943 18.0768   2
   1  -1   4 395.744 17.9972   2
  -1  -1  -4 382.045 18.0771   1
  -1  -1  -5 156.484 7.64093   1
  -1   1  -5 163.779 7.55340   2
  -1  -1  -5 147.874 7.65605   2
   1  -1   5 169.146 7.55273   2
   1   1   6 221.098 10.7724   1
  -1  -1  -6 232.695 10.7732   1
  -1  -1  -6 175.715 10.8017   3
  -1   1  -6 248.245 10.7014   2
   1  -1   6 238.783 10.6932   2
   1   1   7 774.073 35.4669   1
  -1  -1  -7 771.165 35.4687   1
  -1  -1  -7 725.786 35.5310   3
   1  -1   7 773.322 35.4003   2
  -1   1  -7 767.680 35.4065   2
  -1  -1  -8 316.580 14.3946   1
   1  -1   8 311.230 14.3188   2
  -1   1  -8 301.702 14.3292   2
  -1  -1  -9 206.258 9.61232   1
   1   1   9 195.561 9.60188   2
   1  -1   9 213.561 9.53227   2
  -1   1  -9 199.535 9.54292   2
  -1  -1 -10 134.567 6.24682   1
   1   1  10 132.659 6.25194   2
  -1   1 -10 126.812 6.17720   2
   1  -1  10 130.940 6.15418   2
  -1  -1 -11 376.374 17.2523   1
   1   1  11 364.513 17.2424   2
  -1   1 -11 377.125 17.1949   2
   1  -1  11 364.185 17.1678   2
  -1  -1 -12 353.284 16.8686   1
   1   1  12 370.794 16.8677   2
  -1   1 -12 360.708 16.8245   2
   1  -1  12 362.015 16.7931   2
  -1   1 -13 71.2311 3.65654   2
   1  -1  13 72.7104 3.58599   2
   1   1  13 81.3913 3.72269   2
  -1  -1 -13 75.9825 3.80722   2
  -1  -1 -13 67.7913 3.67821   1
  -1   1 -14 305.136 14.0849   2
  -1  -1 -14 304.033 14.1733   2
   1   1  14 300.503 14.1188   2
   1  -1  14 296.272 14.0381   2
  -1  -1 -14 303.893 14.1320   1
  -1   1 -15 404.927 19.2717   2
  -1  -1 -15 430.057 19.3702   2
   1  -1  15 411.888 19.2318   2
   1   1  15 412.811 19.3084   2
  -1  -1 -15 416.541 19.3215   1
  -1   1 -16 385.698 18.1580   2
   1  -1  16 387.126 18.1068   2
  -1  -1 -16 388.843 18.2391   2
   1   1  16 414.935 18.1978   2
  -1  -1 -16 372.419 18.1864   1
  -1   1 -17 153.442 7.17000   2
  -1  -1 -17 153.636 7.26912   2
   1   1  17 146.391 7.16708   2
   1  -1  17 148.120 7.08181   2
  -1  -1 -17 145.986 7.17698   1
  -1  -1 -18 72.6800 3.86382   2
  -1   1 -18 69.6663 3.72286   2
   1  -1  18 71.8173 3.62209   2
   1   1  18 77.6288 3.74473   2
  -1  -1 -18 73.8270 3.73622   1
  -1  -1 -19 34.7170 2.42860   2
  -1   1 -19 38.1633 2.30320   2
   1  -1  19 40.0063 2.13042   2
   1   1  19 38.3355 2.25506   2
  -1  -1 -19 40.1152 2.29340   1
  -1   1 -20 46.3868 2.80091   2
  -1  -1 -20 45.1241 2.93918   2
   1   1  20 53.8915 2.79405   2
   1  -1  20 50.2190 2.64992   2
  -1  -1 -20 54.5688 2.82932   1
   1  -1  21 5.53953 1.03683   2
   1   1  21 6.64212 1.24402   2
  -1   1 -21 5.14447 1.34370   2
  -1  -1 -21 6.79490 1.54701   2
  -1  -1 -21 5.82031 1.21148   1
  -1  -1 -22 46.8556 2.73175   1
   1   1  22 49.2509 2.70493   2
   1  -1  22 46.8261 2.57201   2
  -1  -1 -22 45.6123 2.94077   2
  -1   1 -22 46.9522 2.77458   2
  -1  -1 -23 62.9002 3.37648   1
   1   1  23 62.2996 3.32521   2
   1  -1  23 59.7760 3.21659   2
  -1   1 -23 60.4019 3.40127   2
  -1  -1 -24 100.213 4.92127   1
  -1   1 -24 91.2434 4.89435   2
   1   1  24 97.1800 4.85124   2
   1  -1  24 93.0638 4.73170   2
  -1  -1 -25 35.7986 2.33294   1
   1   1  25 34.2530 2.28998   2
  -1   1 -25 37.5506 2.44424   2
   1  -1  25 31.1116 2.12717   2
  -1  -1 -26 11.4959 1.62427   1
  -1   1 -26 11.1433 1.77483   2
   1  -1  26 9.00271 1.36403   2
   1   1  26 9.72165 1.54369   2
  -1  -1 -27 12.0764 1.75482   1
   1  -1  27 12.4218 1.45542   2
   1   1  27 14.0130 1.67812   2
  -1  -1 -28 17.2710 1.95882   1
   1  -1  28 16.9121 1.64104   2
   1   1  28 18.4342 1.82864   2
   1  -1  29 3.43931 1.36542   2
   1   1  29 3.28983 1.58392   2
  -1  -1 -29 6.94736 1.70169   1
   1  -1  30 3.98842 1.33957   2
   1   1  30 2.51496 1.54523   2
  -1  -1 -30 2.48624 1.70762   1
   1  -1  31 2.00456 1.37055   2
   1   1  31 3.38143 1.61237   2
  -1  -1 -31 2.16444 1.70099   1
   1  -1  32 4.39861 1.45483   2
   1   1  32 6.07527 1.66862   2
  -1  -1 -32 5.04956 1.78710   1
   1  -1  33 7.93339 1.52437   2
   1   1  33 9.44440 1.76635   2
   1   1  34 5.72799 1.68679   2
   1  -1  34 5.31957 1.52105   2
   1  -1  35 1.98154 1.48896   2
   1   1  35 0.98023 1.65803   2
   1  -1  36 12.3319 1.77589   2
   1   1  36 15.1879 1.93765   2
   1   1  37 1.96550 1.70152   2
   1  -1  37 3.59523 1.56157   2
   1  -1  38 7.41208 1.71035   2
   1   1  38 8.03631 1.89025   2
   1   1  39 6.82992 1.85843   2
   1  -1  39 3.79729 1.69675   2
   1  -1  40 5.39702 1.72247   2
   1   1  40 3.70558 1.90541   2
  -1   2  39-0.61332 1.88177   2
  -1   2  38 0.69768 1.82450   2
  -1  -2  38-0.91028 1.58460   2
  -1   2  37-0.45195 1.78390   2
  -1  -2  37 1.28699 1.52648   2
  -1   2  36-1.18611 1.77379   2
  -1  -2  36 1.06621 1.52908   2
  -1   2  35 0.93781 1.72924   2
  -1  -2  35 0.30697 1.48514   2
  -1   2  34-2.34425 1.73290   2
  -1  -2  34 0.71229 1.46342   2
  -1  -2  33 1.02383 1.45557   2
  -1   2  33 2.98646 1.71989   2
  -1  -2  32 1.91198 1.43339   2
  -1   2  32 3.09455 1.65994   2
  -1   2  31 9.37516 1.76184   2
  -1  -2  31 5.93660 1.47054   2
  -1  -2  30 3.79514 1.36383   2
  -1   2  30 7.21181 1.72238   2
  -1   2  29 0.31683 1.53920   2
  -1  -2  29 0.36550 1.34194   2
   1  -2 -28 11.1032 1.65815   1
   1   2 -28 8.61714 1.80741   2
  -1   2  28 9.19834 1.76997   2
  -1  -2  28 9.24762 1.44307   2
   1  -2 -27 1.02000 1.40332   1
   1   2 -27 0.81625 1.60741   2
  -1  -2  27 0.56988 1.26758   2
  -1   2  27 0.89365 1.54818   2
   1  -2 -26 13.0919 1.57509   1
   1   2 -26 13.4506 1.79669   2
  -1   2  26 14.0554 1.75964   2
  -1  -2  26 13.2408 1.45893   2
   1  -2 -25 8.30726 1.36948   1
   1   2 -25 10.7161 1.66061   2
  -1   2  25 7.40988 1.58628   2
  -1  -2  25 8.24684 1.29112   2
   1  -2 -24 4.99977 1.22512   1
   1   2 -24 4.46622 1.48206   2
  -1  -2  24 5.29458 1.16496   2
  -1   2  24 5.82188 1.49186   2
  -1   2  23 18.7290 1.75824   2
  -1  -2  23 19.1207 1.51768   2
   1   2 -23 20.0532 1.79668   2
   1  -2 -23 19.9626 1.55891   1
   1  -2 -22 5.33528 1.06985   1
   1   2 -22 5.51217 1.39783   2
  -1  -2  22 4.86758 1.10277   2
   1   2 -21 3.04550 1.27510   2
  -1  -2  21 1.96424 1.01099   2
   1  -2 -21 1.46476 0.97596   1
   1   2 -20 7.00652 1.31716   2
  -1  -2  20 7.28952 1.07752   2
   1  -2 -20 8.67041 1.04751   1
   1   2 -19 6.92523 1.26928   2
  -1  -2  19 8.65633 1.03972   2
   1  -2 -19 6.18564 1.50871   2
   1  -2 -19 8.59768 1.03763   1
   1   2 -18 6.63676 1.23875   2
   1  -2 -18 11.1134 1.49271   2
  -1  -2  18 6.46030 0.94284   2
   1  -2 -18 5.92819 0.93252   1
   1  -2 -17 2.07631 0.85250   1
  -1  -2  17 3.15172 0.88475   2
   1  -2 -17 3.95974 1.35042   2
  -1   2  17 3.10361 0.75135   1
   1   2 -17 3.52228 1.12204   2
   1  -2 -16 5.03390 0.88270   1
  -1  -2  16 5.48143 0.90874   2
   1  -2 -16 2.60422 1.36000   2
   1   2 -16 4.69843 1.17177   2
  -1   2  16 6.09798 0.83981   1
   1  -2 -15 40.5809 2.33785   2
  -1  -2  15 35.9457 1.97875   2
   1  -2 -15 33.7578 1.99057   1
  -1   2  15 37.7662 2.01478   1
   1   2 -15 37.3504 2.19803   2
  -1   2  15 35.0602 2.15956   2
  -1  -2  14 39.7183 2.06538   2
   1   2 -14 37.9457 2.26749   2
   1  -2 -14 41.4402 2.40772   2
   1  -2 -14 35.2575 2.19489   3
  -1   2  14 38.1553 2.07787   1
  -1   2  14 36.8520 2.23264   2
  -1  -2  13 66.0733 3.13604   2
  -1   2  13 65.6720 3.27623   2
   1  -2 -13 63.2794 3.36100   2
  -1   2  13 61.4491 3.14656   1
   1  -2 -13 57.2487 3.23559   3
  -1   2  12 6.36191 1.04631   2
  -1   2  12 4.13039 0.82548   1
   1  -2 -12 3.10319 0.96212   3
  -1  -2  12 5.68180 0.88837   2
   1  -2 -12 3.25510 1.24756   2
  -1   2  11 28.0968 1.60605   2
   1  -2 -11 22.1103 1.68176   2
   1  -2 -11 23.9159 1.55746   3
  -1   2  11 27.3897 1.45895   1
  -1  -2  11 19.0159 1.44704   2
  -1   2  10 121.664 5.74538   2
  -1  -2  10 122.864 5.67844   2
   1  -2 -10 122.451 5.79501   2
  -1  -2  10 116.048 5.67981   2
  -1   2  10 122.881 5.69572   1
   1  -2 -10 110.365 5.74491   3
  -1  -2   9 126.000 5.91681   2
  -1   2   9 126.451 5.94751   2
   1  -2  -9 117.618 5.96447   3
   1  -2  -9 126.312 5.99402   2
  -1   2   9 127.849 5.92044   1
  -1  -2   9 122.419 5.87995   2
   1  -2  -8 55.3472 2.85659   2
  -1  -2   8 56.6924 2.78215   2
  -1   2   8 59.0298 2.77368   1
  -1   2   8 54.4310 2.79683   2
  -1  -2   8 53.5293 2.73859   2
   1  -2  -8 51.8846 2.80525   3
   1  -2  -7 100.016 4.74217   2
  -1   2   7 96.2194 4.73225   3
   1  -2  -7 96.2368 4.73734   3
  -1  -2   7 94.9074 4.65347   2
  -1   2   7 104.171 4.72504   2
   1   2  -6 69.8578 3.57203   2
  -1  -2   6 72.2164 3.58258   2
  -1   2   6 76.1004 3.62649   2
   1  -2  -6 81.5309 3.66616   2
  -1   2   6 76.8250 3.66518   3
   1  -2  -5 73.5606 3.41974   2
  -1   2   5 73.6778 3.44033   3
  -1  -2   5 71.9141 3.36840   2
  -1  -2   5 65.0489 3.60528   4
  -1   2   5 64.5828 3.39580   2
   1   2  -5 67.6195 3.35649   2
   1  -2  -4 167.017 7.63370   2
  -1   2   4 162.528 7.62597   2
  -1   2   4 168.887 7.67806   3
   1   2  -4 155.795 7.61151   2
  -1  -2   4 165.582 7.61339   2
  -1  -2   4 153.561 7.80031   4
  -1  -2   3 54.9684 2.48208   2
  -1  -2   3 48.7636 2.72686   4
   1   2  -3 48.4409 2.48933   2
   1  -2  -3 51.1370 2.47428   2
  -1   2   3 45.3657 2.45950   2
   1   2  -2 25.2862 1.49119   2
   1  -2  -2 27.3429 1.52662   4
  -1  -2   2 24.5154 1.73828   4
  -1  -2   2 27.3638 1.49437   2
   1  -2  -2 27.7005 1.43731   2
  -1   2   2 25.8491 1.41001   2
  -1  -2   1 50.8319 2.86675   4
   1  -2  -1 52.5382 2.68808   4
  -1  -2   1 56.8035 2.65165   2
   1   2  -1 53.7042 2.68129   2
   1  -2  -1 53.1933 2.58041   2
  -1   2   1 52.3397 2.56519   2
  -1   2   0 20.5822 1.11314   2
   1   2   0 19.3094 1.30371   2
  -1  -2   0 20.7402 1.28368   2
  -1   2   0 24.2712 1.41134   4
   1  -2   0 24.0767 1.31540   4
   1  -2   0 19.0734 1.12969   2
  -1   2  -1 95.3001 4.49001   2
  -1  -2  -1 99.1523 4.61306   2
  -1   2  -1 99.4616 4.65715   4
   1  -2   1 114.574 4.69926   4
   1   2   1 98.4895 4.61714   2
   1  -2   1 90.6737 4.50162   2
   1   2   2 106.821 5.13837   2
  -1   2  -2 107.986 5.17539   4
  -1  -2  -2 108.045 5.12822   2
   1   2   3 146.799 7.50025   3
  -1   2  -3 152.474 7.39673   4
   1   2   3 153.094 7.37716   2
  -1  -2  -3 168.782 7.37913   2
  -1  -2  -4 100.791 4.77405   2
   1   2   4 101.976 4.76405   2
   1   2   4 90.9722 4.86873   3
  -1  -2  -5 57.9207 3.13078   2
   1   2   5 61.7455 3.15561   1
   1   2   5 65.2461 3.13301   2
  -1  -2  -5 65.5545 3.19317   1
   1   2   5 62.1674 3.30386   3
  -1  -2  -6 100.040 5.02221   2
   1   2   6 109.694 5.04725   1
   1   2   6 103.359 5.00450   2
  -1  -2  -6 102.965 5.03341   1
   1   2   6 103.757 5.13152   3
  -1  -2  -6 103.659 5.13920   3
  -1  -2  -7 26.1766 1.73444   2
   1   2   7 26.4053 1.64652   2
   1   2   7 26.1033 1.65327   1
  -1  -2  -7 28.0312 1.66974   1
   1   2   7 29.2914 1.88338   3
  -1  -2  -7 26.5689 1.77964   3
  -1   2  -8 2.88109 0.54943   2
  -1  -2  -8 6.11246 1.17056   2
  -1  -2  -8 5.97494 1.13487   3
   1  -2   8 4.51820 0.48204   2
   1   2   8 5.03647 0.93900   2
   1   2   8 5.42869 1.14887   3
  -1  -2  -8 4.76694 0.94194   1
   1   2   8 4.86614 0.94440   1
  -1  -2  -9 25.3387 1.86819   2
   1  -2   9 28.8767 1.47284   2
   1   2   9 27.8231 1.76721   2
  -1   2  -9 30.2360 1.51014   2
   1   2   9 28.8550 1.75471   1
  -1  -2  -9 31.6059 1.79312   1
  -1  -2  -9 29.9723 1.95985   3
  -1   2 -10 7.80084 0.78284   2
  -1  -2 -10 8.30920 1.31869   2
   1  -2  10 8.76896 0.68631   2
   1   2  10 7.72579 1.17381   2
  -1  -2 -10 6.50300 1.25739   3
  -1  -2 -10 7.09712 1.04716   1
   1   2  10 8.08134 1.10820   1
  -1  -2 -11 49.2516 2.78397   2
   1  -2  11 48.7791 2.38586   2
  -1  -2 -11 47.6961 2.63857   1
   1   2  11 47.8108 2.61939   1
  -1  -2 -11 46.8018 2.73800   3
  -1   2 -11 50.5142 2.44439   2
   1  -2  12 82.0919 3.97892   2
  -1  -2 -12 89.5236 4.30128   2
  -1  -2 -12 81.0329 4.19412   1
   1   2  12 82.1298 4.18304   1
  -1  -2 -12 88.4373 4.31482   3
  -1   2 -12 84.0519 4.02967   2
  -1  -2 -13 39.9208 2.44473   2
   1  -2  13 37.4540 2.00803   2
  -1   2 -13 40.1811 2.09840   2
   1   2  13 38.8997 2.23464   1
  -1  -2 -13 43.7232 2.29366   1
  -1  -2 -13 40.2322 2.40482   3
  -1   2 -14 3.89203 0.89393   2
  -1  -2 -14 3.56556 1.39928   2
   1  -2  14 3.44581 0.68975   2
  -1  -2 -14 1.22359 1.14055   3
  -1  -2 -14 1.41029 1.06450   1
   1   2  14 1.61110 0.89384   1
  -1  -2 -15 6.89270 1.15663   1
  -1   2 -15 6.77085 0.98127   2
   1  -2  15 10.1294 0.83127   2
  -1  -2 -15 7.53133 1.20708   3
  -1   2 -16 20.7974 1.37854   2
   1  -2  16 19.9533 1.22331   2
  -1  -2 -16 18.3704 1.59232   3
  -1  -2 -16 17.1411 1.47190   1
   1  -2  17 8.15684 0.87315   2
  -1  -2 -17 9.39426 1.28675   3
  -1  -2 -17 10.1971 1.21860   1
  -1   2 -17 9.09848 1.06715   2
   1  -2  18 4.01179 0.82089   2
  -1  -2 -18 3.11035 1.09578   3
  -1  -2 -18 2.39474 1.13502   1
  -1   2 -18 3.89968 0.99691   2
   1  -2  19 5.20374 0.89305   2
   1   2  19 7.49542 1.30627   2
  -1  -2 -19 5.28357 1.25298   3
  -1  -2 -19 6.10721 1.18559   1
  -1   2 -19 4.64942 1.10189   2
   1  -2  20 1.87529 0.89240   2
   1   2  20 3.51592 1.26885   2
  -1  -2 -20 3.75087 1.30594   3
  -1  -2 -20 2.44219 1.16651   1
  -1   2 -20 0.80313 1.09877   2
  -1  -2 -21 2.34887 1.24998   1
  -1   2 -21 2.58729 1.20246   2
   1   2  21 2.94101 1.31424   2
   1  -2  21 1.72170 0.89214   2
  -1  -2 -22 8.04350 1.40482   1
  -1   2 -22 6.39571 1.31887   2
   1   2  22 4.53005 1.42645   2
   1  -2  22 5.78686 1.02259   2
  -1  -2 -23 10.1979 1.52018   1
  -1   2 -23 11.4681 1.48313   2
   1  -2  23 10.1631 1.18213   2
   1   2  23 10.0135 1.57824   2
  -1  -2 -24 11.2325 1.56684   1
  -1   2 -24 10.0502 1.50267   2
   1   2  24 9.70248 1.55062   2
   1  -2  24 6.84436 1.15441   2
  -1  -2 -25 2.25294 1.48036   1
  -1   2 -25 5.11296 1.47629   2
   1   2  25 2.85681 1.48396   2
   1  -2  25 2.74314 1.07660   2
  -1  -2 -26 6.21279 1.63534   1
  -1   2 -26 6.14624 1.54401   2
   1   2  26 3.83341 1.54333   2
   1  -2  26 6.97131 1.19514   2
  -1  -2 -27 0.41631 1.60047   1
  -1   2 -27 0.62841 1.58012   2
   1  -2  27 1.99107 1.17474   2
   1   2  27 1.24199 1.52302   2
  -1  -2 -28 2.85197 1.67351   1
  -1   2 -28 2.37071 1.69080   2
   1   2  28-0.88683 1.57682   2
   1  -2  28 0.52347 1.16795   2
  -1  -2 -29 1.56019 1.68817   1
   1   2  29 1.07080 1.62582   2
   1  -2  29 1.53232 1.22734   2
  -1  -2 -30 3.61232 1.72670   1
   1  -2  30 1.90070 1.25635   2
   1   2  30 0.85205 1.62560   2
  -1  -2 -31 2.52800 1.77659   1
   1  -2  31 1.82212 1.27093   2
   1   2  31 5.02651 1.73268   2
   1  -2  32 1.20338 1.30671   2
   1   2  32 1.76495 1.69038   2
   1  -2  33 1.18807 1.33910   2
   1   2  33 2.58409 1.70075   2
   1   2  34-0.54573 1.70178   2
   1   2  35-0.24831 1.72179   2
   1  -2  35-0.61073 1.38208   2
   1   2  36 2.54362 1.80960   2
   1   2  37 7.34340 1.89798   2
  -1  -2 -37 11.2632 3.36624   3
   1   2  38-1.07180 1.84466   2
  -1  -2 -38-2.43918 3.23316   3
   1  -3 -39 7.43749 2.84997   3
   1  -3 -38 6.86501 2.78168   3
  -1   3  37 1.73810 1.86526   2
   1  -3 -37 2.10823 2.52027   3
  -1   3  36 5.99013 1.96184   2
   1  -3 -36 11.7614 2.55731   3
  -1   3  35-0.86271 1.88572   2
   1  -3 -35 0.11437 2.24754   3
  -1   3  34 1.51882 1.83014   2
   1  -3 -34 0.05420 2.10793   3
  -1   3  33 5.79874 1.82442   2
   1  -3 -33 9.91296 2.21508   3
  -1   3  32 0.36378 1.73214   2
  -1  -3  32 0.93834 1.35492   2
   1  -3 -32 2.67769 1.94311   3
  -1  -3  31 3.93887 1.37543   2
   1  -3 -31 8.44370 1.99728   3
  -1  -3  30 0.86066 1.28228   2
   1  -3 -30 1.04994 1.88841   3
  -1  -3  29 0.47402 1.24112   2
   1  -3 -29-0.37335 1.70842   3
  -1  -3  28 6.71681 1.30700   2
   1  -3 -28 9.17228 1.83522   3
  -1  -3  27 14.9050 1.52128   2
   1  -3 -27 16.4927 2.02054   3
   1   3 -27 15.6859 1.81411   2
   1  -3 -26 60.8923 3.50650   3
   1   3 -26 56.8244 3.32788   2
  -1  -3  26 57.3114 3.11195   2
   1  -3 -25 5.78698 1.60170   3
   1   3 -25 3.54493 1.45743   2
  -1  -3  25 3.06864 1.16956   2
   1  -3 -24 12.5709 1.61131   3
  -1  -3  24 10.8305 1.27407   2
  -1   3  24 11.4170 1.68757   2
   1  -3 -23 6.31792 1.49104   3
  -1   3  23 5.57383 1.52742   2
  -1  -3  23 4.14471 1.10373   2
   1  -3 -22 11.1255 1.46941   3
  -1  -3  22 9.69565 1.17721   2
  -1   3  22 10.7272 1.59400   2
  -1   3  21 58.8892 3.18510   2
  -1   3  21 55.3073 2.98494   1
  -1  -3  21 53.5852 2.89049   2
   1  -3 -21 57.5428 3.17518   3
  -1   3  20 41.4742 2.41701   2
  -1   3  20 37.2106 2.22650   1
  -1  -3  20 35.1113 2.08762   2
   1  -3 -20 38.6042 2.39793   3
  -1   3  19 31.2451 2.09142   2
   1  -3 -19 28.8061 2.02597   3
  -1   3  19 32.6522 1.94817   1
   1  -3 -19 28.5365 2.26162   2
  -1  -3  19 30.5707 1.78701   2
   1  -3 -18 5.17493 1.19260   3
  -1   3  18 6.50738 1.31240   2
  -1  -3  18 5.14532 0.89588   2
   1  -3 -18 5.87897 1.47551   2
  -1   3  18 2.80486 0.97232   1
   1  -3 -17 7.14693 1.46330   2
  -1  -3  17 6.79294 0.92122   2
  -1   3  17 8.62215 1.29208   2
   1  -3 -17 5.77660 1.14757   3
  -1  -3  17 8.62199 0.98188   2
  -1   3  17 7.23891 1.05530   1
  -1  -3  16 14.5514 1.11393   2
   1  -3 -16 14.9758 1.58528   2
  -1   3  16 14.7949 1.39782   2
   1  -3 -16 14.9846 1.38730   3
  -1  -3  16 15.9048 1.18620   2
  -1   3  16 14.5804 1.28099   1
  -1  -3  15 0.67250 0.75255   2
   1  -3 -15-0.97186 1.27103   2
  -1   3  15-0.61041 1.08640   2
  -1   3  15 0.20941 0.90669   1
   1  -3 -15 0.62357 1.08077   3
  -1  -3  15 1.62171 0.77906   2
  -1  -3  14 36.2099 2.00986   2
   1  -3 -14 36.5757 2.35255   2
  -1   3  14 41.0549 2.24389   2
   1  -3 -14 38.9999 2.27336   3
  -1   3  14 34.2345 2.16489   1
  -1  -3  14 43.0062 2.06511   2
  -1  -3  13 1.92043 0.73435   2
   1  -3 -13 2.01152 1.20710   2
  -1   3  13 2.54460 1.09164   2
  -1   3  13 0.94134 0.85391   1
   1  -3 -13 2.44146 0.99021   3
  -1  -3  13 2.40035 0.76877   2
   1  -3 -12 161.558 7.86255   3
  -1  -3  12 151.414 7.69592   2
  -1   3  12 174.232 7.83748   2
   1  -3 -12 169.481 7.87197   2
  -1   3  12 158.810 7.80827   1
  -1  -3  12 172.208 7.69658   2
   1  -3 -11 10.4112 1.30110   2
  -1   3  11 9.53307 1.23128   2
   1  -3 -11 10.9563 1.23100   3
  -1  -3  11 11.0775 0.98385   2
  -1   3  11 9.81235 1.04673   1
  -1  -3  11 11.3358 0.92241   2
  -1   3  10 250.400 11.0820   2
  -1  -3  10 228.480 10.9824   2
   1   3 -10 223.112 11.2451   4
   1  -3 -10 248.354 11.0984   2
  -1  -3  10 230.792 10.9579   2
  -1   3  10 234.692 11.0748   1
  -1   3   9 166.935 8.13229   3
  -1   3   9 173.075 8.08310   2
  -1  -3   9 165.228 8.01303   2
  -1   3   9 174.969 8.10362   1
  -1  -3   9 168.620 7.97432   2
   1   3  -9 167.469 8.29175   4
   1  -3  -9 178.269 8.10699   2
   1  -3  -8 57.8976 2.92140   2
  -1   3   8 57.7427 2.87896   2
  -1  -3   8 54.4312 2.73669   2
  -1   3   8 53.4844 2.93363   3
   1   3  -8 54.2129 3.14235   4
  -1  -3   7 2.27054 0.73806   2
   1  -3  -7 1.54977 1.03072   2
  -1   3   7 1.51891 0.97381   2
   1   3  -7 0.81025 0.67442   2
  -1   3   7 1.52319 1.00249   3
   1   3  -7 2.71312 1.28752   4
   1   3  -6 87.3897 4.44256   4
  -1  -3   6 90.2978 4.09085   2
   1  -3  -6 86.6859 4.19756   2
  -1   3   6 88.8247 4.18321   2
  -1   3   6 85.5109 4.26150   3
   1   3  -6 77.7113 4.09059   2
   1   3  -5 7.78420 1.41573   4
  -1  -3   5 8.93440 0.81440   2
   1   3  -5 7.56530 0.89412   2
  -1   3   5 7.91598 0.99740   2
  -1   3   5 7.91183 1.08427   3
   1  -3  -5 6.48198 1.02626   2
  -1  -3   5 7.54144 1.37932   4
  -1   3   4 43.0670 2.27702   2
   1   3  -4 43.0374 2.26313   2
  -1  -3   4 45.3728 2.20762   2
   1  -3  -4 41.4818 2.26668   2
  -1  -3   4 44.7841 2.62295   4
   1   3  -4 45.0556 2.63569   4
  -1   3   3 276.861 13.3790   2
   1   3  -3 276.086 13.3904   2
  -1  -3   3 293.844 13.3664   2
   1  -3  -3 295.483 13.3928   2
   1  -3  -3 301.850 13.5257   4
  -1  -3   3 291.470 13.6385   4
  -1   3   2 53.3367 2.72951   2
  -1  -3   2 56.8583 2.74196   2
   1   3  -2 55.1813 2.79447   2
   1  -3  -2 56.8565 2.73394   2
  -1  -3   2 57.6713 3.10422   4
   1  -3  -2 53.2190 2.90089   4
  -1  -3   1 128.286 5.89514   2
  -1  -3   1 126.224 6.16828   4
   1  -3  -1 126.016 6.02378   4
   1   3  -1 121.250 5.92262   2
  -1   3   1 124.028 5.85495   2
   1  -3  -1 123.563 5.85618   2
  -1  -3   0 106.519 5.00548   2
  -1  -3   0 108.394 5.33277   4
   1  -3   0 104.410 5.12456   4
   1   3   0 103.500 5.04066   2
   1  -3   0 105.563 4.94158   2
  -1   3   0 103.685 4.93804   2
   1   3   1 90.4135 4.28334   2
   1  -3   1 93.0428 4.38965   4
   1  -3   1 86.0866 4.15471   2
  -1   3  -1 85.3316 4.15037   2
  -1  -3  -1 94.6893 4.26572   2
   1   3   2 136.362 6.17637   2
  -1   3  -2 151.989 6.32828   4
   1  -3   2 120.977 6.03242   2
  -1   3  -2 128.720 6.02867   2
  -1  -3  -2 140.529 6.16969   2
   1   3   3 91.6016 4.45963   2
  -1  -3  -3 91.4388 4.42944   2
  -1   3  -3 90.6835 4.54306   4
  -1   3  -4 59.0569 3.09807   4
  -1  -3  -4 59.9032 2.99792   2
   1   3   4 60.9623 3.22423   3
   1   3   4 55.5294 2.98175   2
   1   3   5 524.356 24.2638   2
  -1  -3  -5 529.346 24.2575   2
  -1   3  -5 515.667 24.3515   4
   1   3   5 518.248 24.3361   1
   1   3   5 520.288 24.4140   3
   1   3   6 386.513 17.8455   2
  -1  -3  -6 387.748 17.8385   2
  -1   3  -6 373.734 17.9084   4
   1   3   6 376.809 17.9050   1
   1   3   6 387.342 18.0052   3
   1   3   7 216.990 10.2077   2
  -1  -3  -7 222.748 10.2132   2
  -1   3  -7 210.416 10.2708   4
   1   3   7 212.769 10.2635   1
   1   3   7 216.881 10.3692   3
   1   3   8 63.8255 3.28591   2
  -1  -3  -8 62.6766 3.29813   2
  -1   3  -8 68.2351 3.38680   4
   1   3   8 59.6191 3.31223   1
   1   3   8 61.7726 3.42943   3
   1   3   9 367.003 17.4230   3
   1   3   9 386.885 17.2864   2
   1   3   9 362.003 17.3135   1
  -1  -3  -9 361.349 17.2876   2
   1   3  10 274.594 12.9875   3
   1   3  10 269.545 12.8166   2
   1   3  10 279.347 12.8796   1
  -1  -3 -10 269.155 12.8485   2
  -1  -3 -11 20.4072 1.74118   2
  -1  -3 -11 22.3136 1.74531   3
   1   3  11 22.0825 1.79926   3
   1   3  11 22.5804 1.62722   2
  -1  -3 -11 21.4574 1.65414   1
   1   3  11 22.8560 1.60004   1
  -1  -3 -12 72.2055 4.12960   2
   1   3  12 80.6300 4.08560   2
  -1  -3 -12 81.2309 4.20775   3
  -1  -3 -12 89.2116 4.14559   1
   1   3  12 80.1888 4.09580   1
  -1  -3 -13 15.1868 1.53937   2
   1  -3  13 13.7595 0.82812   2
   1   3  13 13.3584 1.31603   1
  -1  -3 -13 10.6434 1.30532   1
  -1  -3 -13 15.1706 1.50171   3
  -1   3 -13 13.7855 0.98898   2
   1   3  13 13.1012 1.37231   2
  -1  -3 -14 40.2204 2.34853   1
  -1  -3 -14 44.4139 2.52947   2
   1   3  14 41.8953 2.37738   2
   1  -3  14 39.2295 1.96496   2
  -1  -3 -14 40.3907 2.48177   3
   1   3  14 40.6249 2.35441   1
  -1   3 -14 38.2134 2.05673   2
   1   3  15 9.12677 1.28873   2
  -1  -3 -15 9.16410 1.27705   1
  -1  -3 -15 10.3102 1.55361   2
   1  -3  15 8.25297 0.71819   2
   1   3  15 9.66469 1.24844   1
  -1   3 -15 7.57917 0.89651   2
  -1  -3 -15 9.04683 1.31480   3
   1  -3  16 6.12785 0.70864   2
   1   3  16 7.17807 1.26896   2
  -1  -3 -16 5.06761 1.49594   2
  -1   3 -16 5.25010 0.89384   2
   1   3  16 6.45855 1.23221   1
  -1  -3 -16 5.17313 1.24962   1
  -1  -3 -16 6.87930 1.38659   3
  -1  -3 -17 50.5171 3.00758   2
   1   3  17 52.6376 2.87145   2
   1  -3  17 50.0638 2.46726   2
  -1  -3 -17 49.5081 2.82471   1
  -1  -3 -17 48.0331 2.93698   3
   1   3  17 51.0729 2.81077   1
  -1   3 -17 46.8359 2.54706   2
  -1  -3 -18 32.2714 2.41190   2
  -1  -3 -18 30.3531 2.13219   1
   1   3  18 35.4719 2.20610   2
   1  -3  18 33.8610 1.75250   2
   1   3  18 31.1000 2.08521   1
  -1   3 -18 29.5038 1.85440   2
  -1  -3 -18 36.6620 2.30924   3
   1  -3  19 40.9248 2.04376   2
   1   3  19 41.2823 2.48101   2
  -1  -3 -19 40.0812 2.44285   1
   1   3  19 37.0730 2.37011   1
  -1   3 -19 34.8178 2.14787   2
  -1  -3 -19 39.0113 2.54872   3
   1   3  20 34.4024 2.45234   2
   1  -3  20 38.5060 2.00310   2
  -1  -3 -20 36.4310 2.38407   1
  -1   3 -20 36.2957 2.12468   2
  -1  -3 -20 39.0245 2.49813   3
   1  -3  21 59.7683 2.94426   2
  -1  -3 -21 54.5581 3.30091   1
  -1   3 -21 54.5265 3.05020   2
  -1  -3 -21 66.9437 3.47056   3
   1  -3  22 61.8048 3.11022   2
  -1   3 -22 56.8883 3.21677   2
  -1  -3 -22 68.4257 3.62276   3
  -1  -3 -22 64.8867 3.50680   1
  -1  -3 -23 2.72415 1.55674   3
  -1  -3 -23 2.65648 1.50768   1
   1  -3  23 3.58056 0.93546   2
  -1   3 -23 4.71575 1.19504   2
   1  -3  24 68.1333 3.52499   2
  -1  -3 -24 71.9857 3.95171   1
  -1   3 -24 69.8950 3.67272   2
  -1  -3 -24 74.1982 4.03389   3
   1  -3  25 46.3952 2.62160   2
  -1  -3 -25 48.7800 3.12104   1
  -1   3 -25 49.1694 2.82015   2
  -1  -3 -25 56.6502 3.22792   3
  -1  -3 -26 26.1035 2.26369   3
  -1  -3 -26 25.4435 2.20068   1
   1  -3  26 20.1623 1.56714   2
   1  -3  27 9.10336 1.16112   2
  -1  -3 -27 8.88709 1.84044   1
  -1  -3 -27 8.55563 1.83016   3
   1  -3  28-0.05763 1.10209   2
   1   3  28 1.37013 1.65734   2
  -1  -3 -28 3.25031 1.78741   1
  -1  -3 -28 1.27215 1.79058   3
   1   3  29 12.5144 1.99391   2
   1  -3  29 12.9553 1.34150   2
  -1  -3 -29 14.3953 2.07769   1
  -1  -3 -29 15.6876 2.11656   3
   1   3  30 2.36804 1.74549   2
  -1  -3 -30 3.49565 1.89098   1
  -1  -3 -30 1.44990 1.83278   3
  -1  -3 -31 0.40676 1.96049   3
   1   3  31-1.74931 1.70547   2
  -1  -3 -32 1.44561 2.00218   3
   1   3  32 0.12594 1.77467   2
  -1  -3 -33 8.57652 2.25995   3
   1   3  33 3.06372 1.87004   2
  -1  -3 -34 0.05950 2.36298   3
   1   3  34-0.89283 1.87606   2
  -1  -3 -35 11.1779 2.67011   3
   1   3  35 8.25615 1.94342   2
  -1  -3 -36 5.16981 2.65374   3
   1   3  36-1.55449 1.88748   2
  -1  -3 -37-0.97929 2.69924   3
   1  -4 -38 2.58223 2.44332   3
   1  -4 -37 2.23323 2.26795   3
   1  -4 -36 0.89917 2.18940   3
   1  -4 -35 4.67922 2.16325   3
   1  -4 -34 0.25750 1.97827   3
  -1   4  34 1.32198 1.88989   2
   1  -4 -33 6.31890 2.07472   3
  -1   4  33-0.40740 1.84191   2
   1  -4 -32 1.37930 1.91605   3
  -1   4  32-0.42955 1.79738   2
   1  -4 -31 4.11001 1.93436   3
  -1   4  31 4.17588 1.83539   2
   1  -4 -30 3.30901 1.84197   3
  -1   4  30 0.43945 1.74305   2
   1  -4 -29 3.73660 1.79370   3
  -1   4  29 5.58469 1.87063   2
  -1   4  28 7.32362 1.82598   2
   1  -4 -28 8.52625 1.88470   3
  -1   4  27 11.6871 1.77882   2
   1  -4 -27 5.03537 1.86395   3
  -1   4  26 0.64084 1.68321   2
   1  -4 -26 1.82930 1.68035   3
  -1  -4  25 0.68614 1.04904   2
  -1   4  25 0.26962 1.57857   2
   1  -4 -25 1.68221 1.60347   3
  -1   4  25 0.02416 1.31808   1
  -1  -4  24 4.94249 1.07866   2
  -1   4  24 5.42779 1.63815   2
   1  -4 -24 5.76330 1.63858   3
  -1   4  24 4.14688 1.36751   1
  -1  -4  23 4.59928 1.02548   2
  -1   4  23 3.99610 1.55816   2
   1  -4 -23 3.54960 1.56550   3
  -1   4  23 2.10143 1.37333   1
  -1  -4  22 12.4755 1.25376   2
  -1   4  22 17.2402 1.70205   1
  -1   4  22 14.6472 1.76631   2
   1  -4 -22 17.5126 1.80257   3
  -1  -4  21 7.69703 1.02397   2
  -1   4  21 6.56647 1.39909   1
   1  -4 -21 8.02392 1.59074   3
  -1   4  21 6.22140 1.55782   2
  -1  -4  20 22.5131 1.45867   2
  -1   4  20 20.9889 1.90684   2
   1  -4 -20 21.1000 1.87529   3
  -1   4  20 19.9070 1.74649   1
  -1  -4  20 22.4077 1.47989   2
  -1  -4  19 11.2869 1.09047   2
  -1   4  19 10.5288 1.55775   2
  -1   4  19 11.5895 1.37878   1
   1  -4 -19 10.5413 1.57875   3
  -1  -4  19 11.5370 1.06747   2
  -1   4  18 11.5157 1.52853   2
  -1   4  18 11.3772 1.38747   1
  -1  -4  18 10.5336 1.02575   2
   1  -4 -18 12.4580 1.58190   3
  -1  -4  18 10.4715 1.02128   2
   1  -4 -17 11.2944 1.64222   2
  -1  -4  17 11.8288 1.04151   2
  -1   4  17 11.3046 1.40097   1
  -1  -4  17 11.3576 1.01663   2
   1  -4 -17 11.4615 1.48382   3
  -1   4  17 12.5977 1.47322   2
  -1   4  16 37.3773 2.35347   2
  -1  -4  16 38.6491 1.99224   2
  -1   4  16 35.1501 2.27260   1
   1  -4 -16 34.6701 2.45152   2
  -1  -4  16 38.4005 1.98518   2
  -1  -4  15 8.03989 0.85856   2
   1  -4 -15 6.76987 1.42474   2
  -1   4  15 9.20396 1.32765   2
  -1   4  15 5.80578 1.17037   1
   1   4 -15 8.69941 1.64353   4
  -1  -4  15 7.73908 0.87098   2
  -1  -4  14 16.9687 1.14182   2
   1  -4 -14 19.4489 1.66315   2
   1   4 -14 16.9697 1.85381   4
  -1   4  14 17.6724 1.51908   2
  -1   4  14 18.9054 1.49194   1
  -1  -4  14 16.8092 1.14161   2
  -1  -4  13 24.7333 1.45055   2
   1  -4 -13 25.4597 1.86593   2
   1   4 -13 26.6551 2.09223   4
  -1   4  13 27.0678 1.77185   2
  -1   4  13 27.9563 1.75936   1
  -1  -4  13 24.1768 1.42255   2
  -1  -4  12 30.1055 1.65889   2
   1  -4 -12 29.3943 2.00480   2
  -1   4  12 31.0104 1.93314   2
   1   4 -12 31.4542 2.29898   4
  -1   4  12 29.7243 1.93102   1
  -1  -4  12 31.7990 1.63821   2
  -1  -4  11 3.13200 0.74939   2
   1  -4 -11 3.06598 1.13547   2
   1   4 -11 2.18673 1.34226   4
  -1   4  11 2.27812 1.01499   2
  -1   4  11 2.74996 1.09317   3
  -1   4  11 2.89150 1.08303   1
  -1  -4  11 2.66906 0.65494   2
  -1   4  10 0.01973 0.96418   1
   1  -4 -10 0.53421 1.04436   2
  -1   4  10 0.43827 1.01795   3
  -1   4  10-0.27864 0.98472   2
  -1  -4  10 0.43182 0.74729   2
  -1  -4  10 0.42656 0.61375   2
   1   4 -10-0.79904 1.28361   4
  -1   4   9 28.7462 1.85108   1
   1  -4  -9 30.3040 1.79059   2
  -1   4   9 24.8627 1.74566   2
  -1  -4   9 27.8641 1.47183   2
  -1   4   9 25.2518 1.80975   3
   1   4  -9 27.2931 2.05200   4
   1  -4  -8 7.73364 1.10649   2
   1   4  -8 7.91543 0.79891   2
  -1   4   8 7.87204 1.09096   2
  -1  -4   8 9.44574 0.75069   2
   1   4  -8 9.22649 1.42330   4
  -1   4   8 9.22694 1.19108   3
   1  -4  -7 8.23831 1.06964   2
  -1  -4   7 8.67901 0.74053   2
   1   4  -7 6.74439 0.78803   2
  -1   4   7 7.63301 1.02999   2
  -1   4   7 7.41827 1.13245   3
   1   4  -7 8.22396 1.43013   4
  -1  -4   6 17.2843 1.72179   4
   1   4  -6 20.0059 1.73917   4
  -1  -4   6 16.8132 1.03953   2
  -1   4   6 18.7263 1.27157   2
   1  -4  -6 17.1551 1.28882   2
  -1   4   6 15.3948 1.38114   3
   1   4  -6 15.1430 1.12375   2
   1  -4  -5 116.027 5.39173   2
  -1   4   5 114.604 5.39007   2
  -1  -4   5 121.345 5.30649   2
   1   4  -5 94.3750 5.33359   2
  -1  -4   5 120.037 5.70448   4
   1   4  -4 0.89767 0.81025   2
  -1  -4   4 2.45810 0.65562   2
  -1   4   4 3.72906 0.84715   2
   1  -4  -4 3.85993 1.08470   4
  -1  -4   4 1.93856 1.22320   4
   1  -4  -4 2.34845 0.82139   2
  -1  -4   3 30.1322 1.57477   2
  -1   4   3 30.1689 1.64744   2
   1   4  -3 24.6564 1.64968   2
   1  -4  -3 30.7919 1.64963   2
  -1  -4   3 26.0977 2.05884   4
   1  -4  -3 28.8646 1.86604   4
  -1   4   2 120.419 5.71566   2
  -1  -4   2 124.790 5.71123   2
   1  -4  -2 117.495 5.90629   4
  -1  -4   2 114.368 6.06410   4
   1   4  -2 110.775 5.74725   2
   1  -4  -2 128.346 5.72396   2
  -1   4   1 55.3532 2.90512   2
  -1  -4   1 59.4532 2.93171   2
   1   4  -1 59.9626 2.99439   2
   1  -4  -1 59.1495 2.90560   2
   1  -4  -1 63.0571 3.18373   4
  -1  -4   1 65.1055 3.36969   4
  -1   4   0 30.2013 1.72140   2
   1  -4   0 32.7689 1.72643   2
   1   4   0 34.0347 1.87856   2
  -1  -4   0 36.2894 1.81414   2
  -1  -4   0 35.0640 2.25997   4
   1  -4   0 32.6978 2.04446   4
  -1   4  -1 35.9511 1.85731   2
   1  -4   1 36.1732 1.85241   2
  -1  -4  -1 38.1480 1.96799   2
  -1  -4  -1 36.7569 2.39937   4
   1  -4   1 38.3940 2.14787   4
   1   4   1 34.5789 2.02376   2
   1  -4   2 18.1141 1.03791   2
   1   4   2 17.5925 1.30154   2
  -1   4  -2 17.0164 1.02318   2
   1  -4   2 19.9631 1.48203   4
  -1  -4  -2 18.8899 1.83066   4
  -1  -4  -2 18.2838 1.25028   2
  -1   4  -3 1.15458 0.50438   2
  -1  -4  -3 1.97133 0.88365   2
   1   4   3 1.51728 0.91412   2
   1  -4   3 1.68914 0.47079   2
  -1   4  -4 79.2795 3.72340   4
   1   4   4 66.7298 3.49885   2
   1   4   4 65.3088 3.65266   1
  -1  -4  -4 69.8060 3.48299   2
   1   4   5 31.7643 1.84119   2
   1   4   5 30.9211 2.14703   3
  -1   4  -5 32.7848 2.00388   4
   1   4   5 27.2134 1.96151   1
  -1  -4  -5 29.5657 1.82439   2
  -1  -4  -6 40.1248 2.22299   2
   1   4   6 38.2247 2.22970   2
  -1   4  -6 39.5916 2.35188   4
   1   4   6 39.1693 2.46955   3
   1   4   6 40.6203 2.37458   1
  -1  -4  -7 3.76105 1.04624   2
   1   4   7 1.99174 1.29773   3
   1   4   7 1.84279 1.08009   1
   1   4   7 4.21664 1.00483   2
  -1   4  -7 3.14517 1.11895   4
  -1  -4  -8 67.4555 3.53013   2
   1   4   8 67.4392 3.61662   1
  -1   4  -8 74.8363 3.69105   4
   1   4   8 66.8582 3.51485   2
   1   4   8 67.7424 3.73128   3
  -1  -4  -9 29.3623 2.07330   2
   1   4   9 36.5050 2.18184   1
  -1   4  -9 35.6639 2.21000   4
   1   4   9 34.3148 2.06440   2
   1   4   9 35.0283 2.30193   3
  -1  -4 -10 56.7439 3.13492   2
   1   4  10 57.8380 3.14468   2
   1   4  10 58.8758 3.20259   1
   1   4  10 60.3363 3.33479   3
  -1   4 -10 59.4605 3.24701   4
  -1  -4 -11 1.94117 1.20614   2
   1   4  11 3.27613 1.38612   3
  -1   4 -11 2.44311 1.19359   4
   1   4  11 3.22931 1.19893   1
   1   4  11 0.94661 1.15819   2
  -1  -4 -12 8.28499 1.38479   2
   1   4  12 7.96982 1.32857   2
   1   4  12 10.1814 1.57733   3
  -1   4 -12 11.4360 1.46872   4
   1   4  12 10.0916 1.36350   1
  -1  -4 -13 17.6790 1.72235   2
   1   4  13 17.3748 1.63556   2
   1   4  13 20.3022 1.66933   1
   1   4  13 21.8652 1.87214   3
  -1   4 -13 20.6857 1.81505   4
   1   4  14 0.54983 1.24579   2
   1   4  14 2.18754 1.19546   1
  -1  -4 -14 1.13953 1.37586   2
   1   4  15 26.6869 1.90460   1
  -1  -4 -15 23.9934 2.02145   2
   1   4  15 24.0808 1.92786   2
   1   4  16 23.1671 1.79981   2
   1   4  16 21.9369 1.66812   1
   1  -4  16 16.4575 0.95181   2
   1  -4  17 1.74799 0.56154   2
   1   4  17 3.59272 1.40681   2
   1   4  17 1.54238 1.33197   1
  -1  -4 -17 3.08582 1.43102   3
   1   4  18 0.87077 1.41300   2
   1  -4  18 0.49239 0.58753   2
  -1  -4 -18-0.63767 1.48023   3
   1   4  18 0.05059 1.37050   1
   1   4  19 12.0714 1.83795   2
   1  -4  19 20.2146 1.15260   2
   1   4  19 17.6531 1.81508   1
  -1  -4 -19 15.0315 1.90986   3
   1   4  20 45.0223 2.63078   1
   1   4  20 29.9580 2.64069   2
   1  -4  20 41.3145 2.08431   2
  -1  -4 -20 41.2950 2.74058   3
   1   4  21 0.80443 1.56480   2
   1  -4  21 1.09074 0.77890   2
   1   4  21 2.54134 1.36414   1
  -1  -4 -21 1.56361 1.60411   3
   1   4  22-0.56128 1.59312   2
   1   4  22 2.07029 1.36577   1
  -1  -4 -22 0.49679 1.53397   3
  -1  -4 -23 33.0515 2.41100   3
   1   4  23 21.1305 2.30416   2
  -1  -4 -24 3.47702 1.72454   3
   1   4  24 2.51768 1.71932   2
  -1  -4 -25-1.08461 1.65910   3
  -1  -4 -25-0.43302 1.67225   1
   1   4  25 1.21999 1.63731   2
  -1  -4 -26 1.63274 1.69858   3
   1   4  26 1.10339 1.69552   2
  -1  -4 -27-1.90692 1.74796   3
   1   4  27-1.98445 1.68278   2
  -1  -4 -28 1.05215 1.81177   3
   1   4  28 0.31307 1.75284   2
  -1  -4 -29 0.85446 1.86142   3
   1   4  29 1.86009 1.80317   2
  -1  -4 -30-0.74077 1.90253   3
  -1  -4 -31-0.40996 2.05333   3
  -1  -4 -32 2.67853 2.16647   3
  -1  -4 -33 4.40698 2.25806   3
  -1  -4 -34 2.56064 2.32301   3
  -1  -4 -35-2.18780 2.38090   3
   1  -5 -36 16.1357 2.64745   3
   1  -5 -35 0.37737 2.14834   3
   1  -5 -34 0.78386 2.08763   3
   1  -5 -33 3.71047 2.18994   3
   1  -5 -32 7.65518 2.12575   3
  -1   5  32 2.37654 1.95522   2
   1  -5 -31-0.91583 1.94769   3
  -1   5  31 1.49212 1.92905   2
   1  -5 -30 2.54496 1.93705   3
  -1   5  30 1.18154 1.88007   2
   1  -5 -29 4.28514 1.90302   3
  -1   5  29 3.40153 1.88503   2
   1  -5 -28 1.03306 1.86391   3
  -1   5  28 3.25733 1.81195   2
  -1   5  27 1.82990 1.83613   2
   1  -5 -27 7.87129 1.92700   3
  -1   5  27 7.70652 1.64456   1
  -1   5  26 0.29926 1.70510   2
   1  -5 -26 2.90105 1.75685   3
  -1   5  26 2.77128 1.55734   1
  -1   5  25 6.50412 1.81016   2
  -1   5  25 10.7754 1.79425   1
  -1   5  24 38.0160 2.47996   1
  -1   5  24 27.4345 2.47173   2
  -1   5  23 1.71387 1.70953   2
  -1   5  23 5.12365 1.56187   1
  -1   5  22 21.2491 1.85491   1
  -1   5  22 14.8827 1.96165   2
  -1   5  21 8.49391 1.55763   1
  -1   5  21 8.76635 1.67887   2
  -1   5  20 39.9202 2.56021   1
  -1   5  20 37.8566 2.61061   2
  -1   5  19 38.1504 2.44543   1
  -1   5  19 33.6730 2.48773   2
  -1   5  18 4.82232 1.42000   1
  -1   5  18 2.57510 1.50760   2
  -1   5  17 10.5819 1.48406   1
  -1   5  17 9.33960 1.56798   2
  -1  -5  16 17.9050 1.12094   2
  -1   5  16 13.6238 1.72713   2
  -1   5  16 14.3065 1.68768   1
  -1   5  15 0.92944 1.38456   2
  -1  -5  15 2.20497 0.71985   2
  -1   5  15 1.35957 1.30865   1
  -1   5  14 44.9096 2.75020   2
  -1  -5  14 49.4157 2.34296   2
  -1  -5  14 46.5200 2.31700   2
  -1   5  14 42.5217 2.78814   1
   1  -5 -14 43.7236 2.78273   2
   1  -5 -13 17.4206 1.76064   2
  -1  -5  13 20.7314 1.16226   2
  -1  -5  13 20.1930 1.19179   2
  -1   5  13 15.2750 1.68985   2
  -1   5  13 19.8495 1.75418   1
  -1   5  13 18.0264 1.70393   3
   1  -5 -12 14.5259 1.58169   2
  -1  -5  12 16.4671 1.00140   2
  -1   5  12 13.1362 1.57353   3
  -1   5  12 14.9247 1.62904   1
  -1   5  12 15.9829 1.58888   2
  -1  -5  12 15.2872 1.04811   2
   1  -5 -11 0.38485 1.19621   2
  -1   5  11 0.80857 1.24022   2
  -1  -5  11 0.90957 0.59909   2
  -1   5  11 1.75144 1.39259   1
  -1   5  11 0.44945 1.17806   3
  -1  -5  11-0.23326 0.70028   2
   1  -5 -10 16.9943 1.51083   2
  -1  -5  10 17.9469 1.03094   2
  -1   5  10 14.2612 1.48973   2
  -1  -5  10 13.3778 1.09283   2
  -1   5  10 14.4110 1.54319   3
  -1   5  10 16.2072 1.65870   1
   1  -5  -9 104.354 5.62981   2
  -1   5   9 132.607 5.90607   1
  -1   5   9 101.917 5.71927   3
  -1   5   9 102.585 5.62928   2
  -1  -5   9 124.504 5.43295   2
  -1   5   8 56.6985 3.12666   3
   1   5  -8 49.2083 2.81252   2
   1  -5  -8 53.4861 3.02385   2
  -1   5   8 54.0903 3.02628   2
  -1  -5   8 65.6568 2.78943   2
   1   5  -7 37.2379 2.12334   2
  -1  -5   7 44.8222 2.07125   2
  -1   5   7 39.9150 2.30348   2
   1  -5  -7 38.7440 2.30177   2
  -1   5   7 37.6733 2.40029   3
   1  -5  -6 6.46252 1.06968   2
   1   5  -6 6.10115 0.91330   2
  -1  -5   6 6.71894 0.80505   2
  -1   5   6 5.35927 1.10563   2
  -1   5   6 6.81290 1.26644   3
   1  -5  -6 6.89061 1.44317   4
   1  -5  -5 54.9789 2.93110   2
  -1   5   5 55.0126 2.94350   2
  -1  -5   5 60.6172 2.80824   2
  -1  -5   5 56.8245 3.32006   4
   1  -5  -5 56.7041 3.20229   4
   1   5  -5 53.3750 2.88289   2
  -1   5   4 62.9873 3.22817   2
  -1  -5   4 65.7507 3.12089   2
   1   5  -4 62.3255 3.21016   2
  -1  -5   4 64.4827 3.60103   4
   1  -5  -4 62.9067 3.45334   4
   1  -5  -4 61.1459 3.19990   2
  -1   5   3 54.5946 2.81549   2
  -1  -5   3 56.6681 2.73615   2
   1   5  -3 51.6001 2.82286   2
   1  -5  -3 53.2478 2.78075   2
   1  -5  -3 57.8743 3.09321   4
  -1  -5   3 52.2777 3.20136   4
  -1  -5   2 12.1361 1.00844   2
  -1   5   2 11.6979 1.04648   2
  -1  -5   2 10.2646 1.62889   4
   1  -5  -2 11.3181 1.32333   4
   1   5  -2 10.1819 1.14095   2
   1  -5  -2 11.3151 1.01827   2
  -1   5   1 48.7764 2.41325   2
   1  -5  -1 50.2588 2.71107   4
  -1  -5   1 50.3678 3.00332   4
   1   5  -1 40.8608 2.47362   2
   1  -5  -1 44.4011 2.37588   2
  -1  -5   1 47.6795 2.42056   2
   1   5   0 6.43798 1.06043   2
   1  -5   0 5.33445 0.81127   2
  -1  -5   0 5.79121 0.93044   2
  -1  -5   0 5.53351 1.55337   4
   1  -5   0 5.43101 1.18341   4
  -1   5   0 4.71001 0.81513   2
   1   5   1 13.2115 1.25354   2
  -1  -5  -1 13.5162 1.16964   2
   1  -5   1 11.8123 0.97069   2
  -1  -5  -1 12.7989 1.65273   4
   1  -5   1 15.8402 1.37399   4
  -1   5  -1 12.3201 0.99564   2
  -1  -5  -2 17.9333 1.32156   2
   1  -5   2 15.8247 1.05821   2
  -1  -5  -2 18.4153 1.90771   4
  -1   5  -2 16.6377 1.09101   2
   1   5   2 16.1119 1.37306   2
  -1  -5  -3 25.1213 1.59944   2
  -1   5  -3 24.9048 1.31483   2
   1   5   3 25.3813 1.64914   2
   1  -5   3 20.3775 1.28176   2
  -1  -5  -3 31.9012 2.25268   4
   1   5   4 40.4680 2.23916   1
  -1  -5  -4 34.9519 1.81518   2
  -1   5  -4 26.9556 1.38998   2
   1   5   4 32.0654 1.82606   2
  -1  -5  -4 38.2449 2.44145   4
   1  -5   4 24.6759 1.38253   2
   1   5   5 9.10834 1.21424   2
   1   5   5 10.0036 1.60147   3
   1   5   5 12.2211 1.63867   1
  -1  -5  -5 9.00028 1.21780   2
  -1  -5  -6 3.16770 1.12468   2
   1   5   6 4.17631 1.42108   3
  -1   5  -6 3.08373 1.28877   4
   1   5   6 2.45166 1.14142   2
   1   5   6 3.27810 1.40406   1
  -1  -5  -7 39.8692 2.41509   2
   1   5   7 38.4255 2.42916   2
   1   5   7 43.8354 2.70350   3
   1   5   7 44.7957 2.65002   1
  -1   5  -7 43.8822 2.62796   4
  -1  -5  -8 8.74469 1.35177   2
   1   5   8 11.1050 1.59869   3
  -1   5  -8 11.8496 1.47334   4
   1   5   8 9.42979 1.36192   2
   1   5   8 9.57338 1.54428   1
   1   5   9 33.1325 2.05335   2
   1   5   9 33.9346 2.23784   1
   1   5   9 34.0574 2.36544   3
  -1  -5  -9 20.5467 2.06972   2
  -1   5  -9 37.3052 2.26549   4
   1   5  10 19.5184 1.68540   2
   1   5  10 23.1401 1.85838   1
   1   5  10 19.9980 1.93463   3
  -1   5 -10 25.3643 1.89773   4
  -1  -5 -10 14.5759 1.73860   2
  -1  -5 -11 5.27423 1.42894   2
   1   5  11 8.54286 1.40746   2
  -1   5 -11 10.6084 1.58906   4
   1   5  11 13.1541 1.57653   1
   1   5  12 8.58220 1.42759   2
  -1  -5 -12 5.51654 1.52736   2
   1   5  12 11.0695 1.51303   1
   1   5  13 25.3622 2.00594   2
   1   5  13 25.2877 2.04561   1
   1   5  14 13.2040 1.71952   2
   1   5  14 11.1017 1.61280   1
   1   5  15 10.5159 1.60615   2
   1   5  15 9.63406 1.57394   1
   1   5  16 1.34907 1.52451   2
   1   5  16 1.60726 1.40550   1
   1   5  17 2.14981 1.57958   2
   1   5  17 1.51422 1.38199   1
   1   5  18 1.87244 1.59318   2
   1   5  18 1.43092 1.44939   1
   1   5  19 11.0962 1.85742   2
   1   5  19 11.9203 1.72956   1
   1   5  20 26.1920 2.26729   1
   1   5  20 27.6170 2.26401   2
   1   5  21 4.88832 1.75133   2
   1   5  21 10.0901 1.65752   1
   1   5  22 0.61061 1.67003   2
   1   5  22 2.99291 1.59052   1
   1   5  23 0.65436 1.70353   2
   1   5  23 2.74978 1.60023   1
   1   5  24 2.50604 1.80635   2
   1   5  24 5.88319 1.58811   1
   1   5  25 3.95271 1.83680   2
   1   5  25 7.42342 1.69191   1
   1   5  26 5.46985 1.84185   2
  -1  -5 -26 9.06822 2.02146   3
   1   5  27 0.65976 1.78962   2
  -1  -5 -27 1.93802 1.90654   3
   1   5  28 4.32615 1.94272   2
  -1  -5 -28 5.40958 2.04256   3
   1   5  29-0.34803 1.93059   2
  -1  -5 -29 1.42664 2.01137   3
   1   5  30 3.66796 2.00847   2
  -1  -5 -30 0.83596 2.04611   3
   1   5  31 3.02281 2.01682   2
  -1  -5 -31 8.35884 2.28684   3
  -1  -5 -32 7.96156 2.27934   3
  -1  -5 -33 5.18143 2.24123   3
  -1   6  30 1.81427 1.94640   2
  -1   6  29-0.10180 1.79790   2
  -1   6  28 1.12350 1.84355   2
  -1   6  27 1.57333 1.80140   2
  -1   6  26-0.12481 1.72170   2
  -1   6  26 1.07325 1.75992   1
  -1   6  25 0.33340 1.71921   2
  -1   6  25 2.02186 1.76755   1
  -1   6  24 2.17118 1.71151   1
  -1   6  24 1.88734 1.68420   2
  -1   6  23 1.68588 1.60409   1
  -1   6  23 3.46546 1.67152   2
  -1   6  22 8.10988 1.69326   1
  -1   6  22 7.28473 1.72787   2
  -1   6  21 4.69429 1.66355   1
  -1   6  21 2.42577 1.63272   2
  -1   6  20 4.35763 1.68222   1
  -1   6  20 3.63643 1.58288   2
  -1   6  19 1.53692 1.60090   1
  -1   6  19 1.67531 1.49474   2
  -1   6  18 0.03035 1.58458   1
  -1   6  18-1.08300 1.48706   2
  -1   6  17 7.11245 1.69562   1
  -1   6  17 9.55187 1.59103   2
  -1   6  16 9.58758 1.76777   1
  -1   6  16 7.05903 1.57251   2
  -1   6  15 0.74721 1.61330   1
  -1   6  15 1.62464 1.45068   2
  -1   6  14 27.3469 2.25059   1
  -1   6  14 22.6226 2.05223   2
  -1   6  13 11.9681 1.67223   2
  -1   6  13 15.2718 1.95729   1
  -1   6  12-0.06158 1.39942   2
   1  -6 -12 1.05663 1.36986   2
  -1   6  12-1.24267 1.71532   1
  -1   6  11 7.84772 1.47054   2
   1  -6 -11 10.0776 1.46055   2
  -1   6  11 8.25401 1.88677   1
  -1   6  10 8.89348 1.48564   2
  -1   6  10 10.3767 1.94970   1
   1  -6 -10 8.77344 1.39685   2
   1  -6  -9-0.31837 1.21000   2
   1  -6  -9 0.03830 1.57571   4
  -1   6   9 0.24235 1.28042   2
  -1   6   9 1.27504 1.81199   1
  -1   6   9 0.72322 1.34118   3
   1   6  -8 3.16282 0.90919   2
  -1   6   8 4.78518 1.35306   2
   1  -6  -8 4.44183 1.22508   2
  -1   6   8 5.38562 1.42096   3
   1  -6  -8 3.72014 1.56818   4
   1   6  -7 15.6457 1.26600   2
   1  -6  -7 18.9304 1.88587   4
  -1   6   7 13.2624 1.56447   2
  -1   6   7 15.6201 1.71192   3
   1  -6  -7 15.0659 1.45562   2
   1   6  -6-0.49177 0.96507   2
  -1   6   6 0.62576 1.33684   3
  -1   6   6 0.94953 1.20743   2
   1  -6  -6 0.41111 1.40784   4
   1  -6  -6-1.89622 1.13149   2
   1  -6  -5 10.0770 1.23935   2
   1   6  -5 9.09027 1.20274   2
   1  -6  -5 8.46205 1.61287   4
  -1   6   5 9.01355 1.54923   3
  -1  -6   5 9.51976 1.76515   4
  -1   6   5 10.4617 1.32005   2
   1   6  -4 4.93306 1.15262   2
   1  -6  -4 4.44066 1.52466   4
  -1  -6   4 3.50583 1.55605   4
  -1   6   4 3.84786 1.18201   2
   1  -6  -4 3.79746 1.07963   2
   1  -6  -3 8.85085 1.13562   2
  -1  -6   3 8.27050 1.70288   4
   1  -6  -3 8.83088 1.52422   4
   1   6  -3 8.38127 1.26895   2
  -1   6   3 8.18873 1.22126   2
  -1  -6   2 55.2762 3.30558   2
   1   6  -2 69.2768 3.44000   2
  -1   6   2 72.6040 3.40246   2
   1  -6  -2 65.2277 3.33736   2
   1  -6  -2 74.5574 3.74193   4
  -1  -6   2 73.1085 3.92546   4
  -1  -6   1 10.1043 1.23535   2
  -1   6   1 14.6832 1.24695   2
   1  -6  -1 14.1279 1.61296   4
   1   6  -1 11.6639 1.37913   2
  -1  -6   1 12.3260 1.84199   4
   1   6   0 24.3971 1.78297   2
  -1   6   0 26.2195 1.63916   2
  -1  -6   0 27.7167 2.38058   4
   1  -6   0 28.6978 2.05066   4
  -1  -6   0 23.7346 1.71200   2
   1   6   1 26.4948 2.14530   2
  -1  -6  -1 28.5677 2.08234   2
  -1  -6  -1 27.9497 2.67975   4
   1  -6   1 28.1263 2.32889   4
  -1   6  -2 0.71972 0.86352   2
   1   6   2 0.14890 1.20407   2
  -1  -6  -2 0.58004 1.12936   2
  -1  -6  -2 1.67140 1.66139   4
   1   6   3 6.91885 1.84301   1
  -1  -6  -3 3.72293 1.19725   2
  -1   6  -3 5.31782 0.85130   2
   1   6   3 5.19534 1.26930   2
  -1  -6  -3 4.45302 1.78356   4
  -1  -6  -4 9.64757 1.27051   2
   1   6   4 10.8951 1.91266   1
  -1   6  -4 4.15636 0.55107   2
   1   6   4 7.99132 1.33016   2
  -1  -6  -4 10.4307 1.83027   4
   1   6   5 1.87442 1.78865   1
  -1  -6  -5 3.04083 1.23820   2
   1   6   5 2.92471 1.27714   2
  -1  -6  -5 6.73094 1.95357   4
   1   6   6 12.0856 1.96124   1
  -1  -6  -6 11.1966 1.45941   2
   1   6   6 13.1314 1.50600   2
  -1  -6  -6 13.2405 2.07055   4
   1   6   7 0.67331 1.59560   1
  -1  -6  -7 1.93292 1.30628   2
   1   6   7 3.18893 1.31234   2
  -1  -6  -7 1.77409 1.84455   4
   1   6   8 17.2919 1.69823   2
   1   6   8 19.7683 2.06146   1
  -1  -6  -8 15.7515 1.64206   2
   1   6   9 16.9545 1.72798   2
   1   6   9 18.1711 1.98800   1
  -1  -6  -9 15.1164 1.68142   2
   1   6  10 2.95494 1.51165   2
   1   6  10 5.66029 1.73287   1
   1   6  11 23.2256 2.11603   1
   1   6  11 19.3816 1.92799   2
   1   6  12 12.7809 1.76524   2
   1   6  12 17.4367 1.93457   1
   1   6  13 29.1046 2.28553   1
   1   6  13 22.5076 2.13405   2
   1   6  14 11.5027 1.71358   2
   1   6  14 12.0473 1.86859   1
   1   6  15 3.67355 1.55922   2
   1   6  15 4.56751 1.71306   1
   1   6  16 11.7623 1.82201   2
   1   6  16 15.5527 1.94329   1
   1   6  17 8.40655 1.72987   2
   1   6  17 13.4927 1.84795   1
   1   6  18 0.76789 1.62601   2
   1   6  18 2.53100 1.59361   1
   1   6  19 1.78872 1.62905   2
   1   6  19 3.36363 1.55711   1
   1   6  20 2.84616 1.67631   2
   1   6  20 2.44826 1.59420   1
   1   6  21 2.14045 1.74255   2
   1   6  21 1.15522 1.64480   1
   1   6  22 5.53183 1.72491   1
   1   6  22 1.61961 1.77550   2
   1   6  23 7.56688 1.75716   1
   1   6  23 1.11852 1.85726   2
   1   6  24 3.01522 1.71394   1
   1   6  24 1.84611 1.81171   2
   1   6  25 3.84116 1.71689   1
   1   6  25 1.55517 1.86907   2
   1   6  26 2.50257 1.67964   1
   1   6  26-0.48511 1.88994   2
   1   6  27 4.89696 1.75999   1
   1   6  27 0.03549 1.90889   2
   1   6  28-0.32703 1.93719   2
  -1   7  27-0.39963 1.90742   2
  -1   7  26 1.52494 1.85362   2
  -1   7  25-1.77095 1.79413   2
  -1   7  24 2.22034 1.80280   2
  -1   7  24 2.90645 1.92854   1
  -1   7  23 3.46012 1.79969   2
  -1   7  23 1.82162 1.89554   1
  -1   7  22 13.2682 1.99835   2
  -1   7  22 14.1630 2.14667   1
  -1   7  21 3.75512 1.73992   2
  -1   7  21 2.38291 1.90891   1
  -1   7  20-0.14006 1.61442   2
  -1   7  20 2.15044 1.91896   1
  -1   7  19 1.51407 1.64911   2
  -1   7  19 1.57928 1.90896   1
  -1   7  18 6.19855 1.76741   2
  -1   7  18 11.0164 2.04186   1
  -1   7  17 4.89584 1.70919   2
  -1   7  17 4.56083 1.89125   1
  -1   7  16 2.48635 1.69582   2
  -1   7  16 2.84046 1.87484   1
  -1   7  15 32.6823 2.60491   1
  -1   7  15 23.4129 2.26418   2
  -1   7  14 11.2848 1.86008   2
  -1   7  14 17.0209 2.21183   1
  -1   7  13 11.4010 1.84100   2
  -1   7  13 15.1353 2.19556   1
   1  -7 -13 14.8666 2.24965   4
   1  -7 -12 36.4238 2.99317   4
  -1   7  12 46.2055 2.99897   1
  -1   7  12 30.4826 2.53755   2
  -1   7  11 37.9096 2.84021   1
   1  -7 -11 31.5884 2.66712   4
  -1   7  11 23.4690 2.22427   2
  -1   7  10 1.37553 1.53714   2
  -1   7  10 3.16489 2.07855   1
   1  -7 -10 3.14629 1.86049   4
  -1   7   9 4.60051 1.55765   2
  -1   7   9 7.33632 2.19569   1
   1  -7  -9 4.31820 1.85222   4
  -1   7   8 1.01158 1.58100   2
   1  -7  -8 3.70900 1.81495   4
  -1   7   7 2.51247 1.52032   2
  -1   7   7 2.35148 2.16356   1
   1  -7  -7 3.60492 1.79144   4
   1  -7  -6 0.75579 1.74374   4
  -1   7   6 5.21820 1.46062   2
   1  -7  -5 36.1399 2.77154   4
  -1  -7   4 5.64407 1.83572   4
   1  -7  -4 3.43235 1.68471   4
  -1  -7   3 5.42142 1.82966   4
   1  -7  -3 5.07580 1.72282   4
   1  -7  -2 4.02695 1.61128   4
  -1  -7   2 0.31993 1.73544   4
  -1  -7   1 10.5509 2.01333   4
   1  -7  -1 12.0470 1.80330   4
  -1  -7   0 2.22722 1.86668   4
   1   7   1 33.8178 2.32452   2
  -1  -7  -1 38.9027 2.96098   4
   1   7   2 14.5632 2.38869   1
  -1  -7  -2 12.6488 2.20758   4
   1   7   2 11.4680 1.58283   2
   1   7   3 22.7333 2.52651   1
  -1  -7  -3 23.0027 2.49190   4
   1   7   3 17.8121 1.82046   2
   1   7   4 13.9453 2.26826   1
  -1  -7  -4 13.0355 2.20442   4
   1   7   4 12.0046 1.69043   2
  -1  -7  -5 12.7435 2.18740   4
   1   7   5 11.3120 2.26190   1
   1   7   5 12.3653 1.66297   2
  -1  -7  -6 1.55605 1.95460   4
   1   7   6 0.84574 2.03247   1
   1   7   6 3.35977 1.52559   2
  -1  -7  -7 12.9467 2.22444   4
   1   7   7 14.8482 2.19186   1
   1   7   7 11.7179 1.74413   2
  -1  -7  -8 12.2277 2.22158   4
   1   7   8 9.45545 2.14275   1
   1   7   8 11.5983 1.71700   2
  -1  -7  -9 4.07143 2.15395   4
   1   7   9 4.87971 1.99170   1
   1   7   9 2.81940 1.55742   2
  -1  -7 -10 24.6336 2.55488   4
   1   7  10 20.9398 2.34562   1
   1   7  10 17.3497 1.99810   2
   1   7  11 3.45428 1.94181   1
   1   7  11 0.18030 1.60385   2
   1   7  12 23.5726 2.38103   1
   1   7  12 18.7481 2.07280   2
   1   7  13 13.4121 2.02421   1
   1   7  13 8.80946 1.88573   2
   1   7  14 18.8362 2.15998   1
   1   7  14 15.5362 2.00277   2
   1   7  15 1.29403 1.82353   1
   1   7  15 0.51833 1.73256   2
   1   7  16 1.78613 1.85792   1
   1   7  16-1.00150 1.74299   2
   1   7  17 3.35669 1.80767   1
   1   7  17 2.64294 1.77838   2
   1   7  18 4.05150 1.86997   1
   1   7  18 1.71413 1.78422   2
   1   7  19 6.82834 1.82348   1
   1   7  19 4.22181 1.86973   2
   1   7  20 0.09547 1.77119   2
   1   7  21 1.65094 1.86013   2
   1   7  22 2.00372 1.84004   2
   1   7  23 2.65290 1.88383   2
   1   7  24 0.47715 1.88295   2
   1   7  25 1.00998 1.90879   2
   1  -8 -14-2.89505 2.15275   4
   1  -8 -13 3.15088 2.00156   4
   1  -8 -12 8.20056 2.12753   4
   1  -8 -11 2.90428 2.04586   4
   1  -8 -10 13.3574 2.37020   4
   1  -8  -9 7.80441 2.22398   4
   1  -8  -8 1.23950 1.92097   4
   1  -8  -7 2.84467 1.97537   4
   1  -8  -6 1.57548 1.83961   4
   1  -8  -5 2.30885 1.83889   4
   1  -8  -4 11.0478 2.04564   4
   1  -8  -3 2.61598 1.80418   4
   1  -8  -2 4.10051 1.86087   4
  -1  -8   2 3.67328 2.04356   4
  -1  -8   1 8.92502 2.10551   4
  -1  -8   0 4.87658 2.07687   4
  -1  -8  -1 3.10280 2.00889   4
  -1  -8  -2 0.55136 2.07540   4
  -1  -8  -3 2.32940 2.08659   4
  -1  -8  -4-0.90840 2.15040   4
  -1  -8  -5 3.60358 2.25799   4
  -1  -8  -6 0.11711 2.14812   4
  -1  -8  -7 2.94817 2.24662   4
  -1  -8  -8 0.63434 2.15351   4
  -1  -8  -9 0.92234 2.17487   4
  -1  -8 -10 3.19110 2.19349   4
  -1  -8 -11-0.94267 2.19255   4
  -1  -8 -12 0.06044 2.26802   4
  -1  -8 -13 3.62533 2.30970   4
  -1  -8 -14 6.72399 2.48386   4
  -1  -8 -15-0.62757 2.35394   4
   1   8  16 6.51901 2.04180   2
   1   8  17 0.03304 1.95379   2
   1   8  18-0.26810 1.96184   2
   1   8  19 0.47666 1.95198   2
   1   8  20-0.65661 1.97087   2
   1   8  21 4.92965 2.05773   2
   1   8  22-0.21309 1.97672   2
  -1  -9   0-1.90260 2.32581   4
  -1  -9  -1-0.90393 2.21423   4
  -1  -9  -2 7.01076 2.45733   4
  -1  -9  -3 4.21862 2.33238   4
  -1  -9  -4 10.9815 2.45887   4
  -1  -9  -5 1.83216 2.35533   4
  -1  -9  -6-1.39650 2.44079   4
  -1  -9  -7 4.44152 2.44933   4
  -1  -9  -8 4.78003 2.46446   4
  -1  -9  -9 10.4563 2.73409   4
  -1  -9 -10 17.3201 2.94965   4
  -2   0  41-1.77755 1.86678   2
  -2   0  40 11.1885 2.00728   2
  -2   0  39 3.25743 1.81271   2
  -2   0  38 1.42348 1.74894   2
  -2   0  37 0.85515 1.71533   2
  -2   0  36 1.15407 1.75695   2
  -2   0  35-0.56553 1.67871   2
  -2   0  34-0.46296 1.61584   2
  -2   0  33-2.69398 1.59620   2
  -2   0  32-0.05147 1.56440   2
  -2   0  31 5.58584 1.63557   2
  -2   0  30 1.22828 1.58137   2
  -2   0  29 42.7372 2.71241   2
   2   0 -28 2.85262 1.18702   1
  -2   0  28 1.53322 1.50712   2
   2   0 -27 7.36085 1.16793   1
  -2   0  27 4.73260 1.42293   2
   2   0 -26 0.64125 0.99936   1
  -2   0  26-0.59349 1.30864   2
   2   0 -25 13.1381 1.18999   1
  -2   0  25 11.9898 1.51429   2
   2   0 -24 4.62465 1.68610   2
   2   0 -24 3.94858 0.88073   1
  -2   0  24 2.37142 1.25499   2
   2   0 -23 10.1360 1.70124   2
  -2   0  23 7.86966 1.31606   2
   2   0 -23 7.02877 0.89656   1
   2   0 -22-0.55037 1.45498   2
  -2   0  22-0.16913 1.19239   2
   2   0 -22-0.42114 0.72456   1
  -2   0  21 66.7607 3.33506   2
   2   0 -21 65.1049 3.55577   2
   2   0 -21 60.2226 3.07911   1
  -2   0  20 35.7925 2.07071   2
   2   0 -20 34.0584 2.32848   2
   2   0 -20 32.8769 1.78740   1
   2   0 -19 60.7694 3.37832   2
  -2   0  19 60.5706 3.18972   2
  -2   0  18 0.82160 1.08344   2
   2   0 -18 2.02745 1.35802   2
  -2   0  17 15.9742 1.41814   2
   2   0 -17 15.9607 1.69418   2
   2   0 -16 47.0662 2.81422   2
  -2   0  16 49.0572 2.66814   2
   2   0 -15 88.7988 4.54307   2
  -2   0  15 89.4524 4.42443   2
  -2   0  14 3.89464 1.03827   2
   2   0 -14 1.16283 1.31412   2
  -2   0  13 47.6771 2.47536   2
   2   0 -13 41.8703 2.59452   2
   2   0 -12 116.419 5.60434   2
  -2   0  12 112.024 5.51767   2
  -2   0  11 47.8354 2.51870   2
   2   0 -11 45.3366 2.64751   2
  -2   0  10 24.7006 1.55452   2
   2   0 -10 17.8658 1.67319   2
  -2   0   9 10.9591 1.29850   2
  -2   0   8 112.215 5.44486   2
  -2   0   7 21.3894 1.59660   2
   2   0  -4 8282.61 383.616   4
  -2   0   4 8336.42 383.562   1
  -2   0   3 519.061 24.0088   4
   2   0  -2 1688.61 77.9360   2
   2   0  -1 172.521 8.36519   2
   2   0  -1 182.768 8.32525   3
   2   0   0 1411.34 65.8101   3
  -2   0   0 1444.58 65.8211   3
   2   0   0 1424.20 65.8355   2
  -2   0  -1 43.0300 2.12334   3
   2   0   1 41.1153 2.10904   3
  -2   0  -1 38.6543 2.22747   2
   2   0   1 42.8590 2.19023   2
  -2   0  -2 1028.19 46.8342   3
   2   0   2 1034.91 46.8328   2
  -2   0  -2 978.355 46.8317   2
   2   0   3-1.24341 0.87464   2
  -2   0  -3-0.49585 0.94310   2
  -2   0  -4 2.87402 0.97305   2
   2   0   4 2.00599 0.83316   2
   2   0   5 146.610 7.01867   2
  -2   0  -5 151.520 7.04973   2
   2   0   6 19.4075 1.32562   2
  -2   0  -6 23.2887 1.50608   2
   2   0   7 369.405 16.9999   2
  -2   0  -7 361.416 17.0173   2
  -2   0  -8 54.2794 2.79020   2
   2   0   8 52.7897 2.72151   2
   2   0   9-0.12424 0.84553   2
  -2   0  -9 0.92267 1.07494   2
  -2   0 -10 10.5879 1.21351   2
   2   0  10 11.1687 1.01671   2
  -2   0 -11 212.751 10.1049   2
   2   0  11 215.857 10.0728   2
  -2   0 -12 821.651 37.8749   2
   2   0  12 813.840 37.8477   2
  -2   0 -13 401.603 18.3240   2
   2   0  13 385.145 18.2744   2
  -2   0 -14 288.005 13.4293   2
   2   0  14 283.889 13.3792   2
  -2   0 -15 132.718 6.32958   2
   2   0  15 127.826 6.24632   2
  -2   0 -16 5.63218 1.28342   2
   2   0  16 6.06498 1.01705   2
  -2   0 -17 19.0354 1.65613   2
   2   0  17 21.0785 1.47543   2
  -2   0 -18 252.809 12.0388   2
   2   0  18 255.546 11.9746   2
  -2   0 -19 94.1087 4.64673   2
   2   0  19 89.3878 4.53332   2
   2   0  20 6.99029 1.12794   2
  -2   0 -20 4.79015 1.37923   2
   2   0  21 58.7509 3.05310   2
  -2   0 -21 54.1287 3.20414   2
   2   0  22-0.93123 1.12722   2
  -2   0 -22 0.39555 1.39711   2
   2   0  23 26.6984 1.84726   2
  -2   0 -23 24.6025 2.09308   2
  -2   0 -24 17.7341 1.91997   2
   2   0  24 19.3093 1.65207   2
   2   0  25 40.3512 2.45040   2
   2   0  26 6.51387 1.41320   2
   2   0  27 36.3144 2.35722   2
   2   0  28 13.9836 1.63536   2
   2   0  29 1.47796 1.37577   2
  -2   0 -29 1.63746 1.84604   1
   2   0  30 21.3468 1.90715   2
  -2   0 -30 22.8578 2.34655   1
   2   0  31 6.85065 1.55428   2
   2   0  32 1.25657 1.48415   2
   2   0  33 20.0566 1.95610   2
   2   0  34 1.02150 1.54007   2
   2   0  35 0.56588 1.56473   2
   2   0  36-1.69104 1.63609   2
   2   0  37-0.37058 1.64139   2
   2   0  38-0.11783 1.72559   2
   2   0  39 0.48642 1.73771   2
   2   0  40 3.66794 1.83963   2
  -2  -1  43 2.29271 1.86829   2
  -2  -1  42 0.68161 1.82113   2
  -2  -1  41 3.65294 1.79825   2
  -2  -1  40 2.14979 1.79195   2
  -2   1  40-0.77260 1.86954   2
  -2  -1  39 1.40004 1.74247   2
  -2   1  39 3.56299 1.90443   2
  -2   1  38 3.58834 1.84936   2
  -2  -1  38 1.53379 1.67075   2
  -2  -1  37 4.52826 1.68433   2
  -2   1  37 0.12630 1.83909   2
  -2  -1  36 3.51297 1.67672   2
  -2   1  36 0.55354 1.77628   2
  -2  -1  35 1.36370 1.58897   2
  -2   1  35 2.00412 1.74919   2
  -2   1  34-0.43881 1.70519   2
  -2  -1  34-1.24901 1.60418   2
  -2   1  33 0.85968 1.70943   2
  -2  -1  33-0.22270 1.49659   2
  -2  -1  32-0.84022 1.48169   2
  -2   1  32 0.46881 1.65024   2
  -2  -1  31-0.25478 1.45719   2
  -2   1  31-1.38983 1.62150   2
  -2  -1  30 6.08622 1.53671   2
  -2   1  30 9.08379 1.77173   2
  -2  -1  29 4.39564 1.44808   2
  -2   1  29 5.31628 1.62908   2
  -2  -1  28 1.64174 1.38751   2
  -2   1  28 2.09408 1.49861   2
   2  -1 -28 1.04857 1.26318   1
  -2   1  27 5.34970 1.54341   2
  -2  -1  27 4.42833 1.40215   2
   2  -1 -27 5.25787 1.24347   1
  -2   1  26 3.24037 1.47629   2
  -2  -1  26 2.75534 1.30367   2
   2  -1 -26 3.80409 1.12550   1
   2   1 -26 4.14283 1.80774   2
   2   1 -25 0.57426 1.67086   2
  -2   1  25 1.86653 1.37845   2
  -2  -1  25 0.52107 1.24584   2
   2  -1 -25 1.71706 1.01625   1
   2   1 -24 3.84134 1.64130   2
  -2   1  24 2.02048 1.29447   2
  -2  -1  24 3.63533 1.22479   2
   2  -1 -24 1.35178 0.95545   1
   2  -1 -23-0.75440 1.65046   2
   2   1 -23 1.58141 1.53871   2
  -2   1  23 1.81464 1.28284   2
  -2  -1  23-0.39759 1.12645   2
   2  -1 -23-1.24398 0.85371   1
   2   1 -22-0.07548 1.45682   2
   2  -1 -22-0.88399 1.60153   2
  -2   1  22 0.99809 1.24142   2
  -2  -1  22 0.19240 1.11740   2
   2  -1 -22 0.04453 0.79611   1
   2   1 -21 4.75490 1.45956   2
   2  -1 -21 7.42765 1.57017   2
  -2   1  21 5.30128 1.23914   2
   2  -1 -21 4.40899 0.82702   1
  -2  -1  21 5.10374 1.11205   2
   2   1 -20 3.16884 1.42370   2
   2  -1 -20 1.69276 1.48375   2
   2  -1 -20 0.63176 0.69478   1
  -2  -1  20 1.20512 1.00650   2
  -2   1  20 1.53006 1.13132   2
   2  -1 -19 3.32156 1.44589   2
   2   1 -19 3.68470 1.36657   2
   2  -1 -19 3.52807 0.69247   1
  -2   1  19 3.72664 1.15461   2
  -2  -1  19 4.08254 1.06825   2
   2   1 -18 2.58736 1.29405   2
   2  -1 -18 2.73788 0.65073   1
  -2   1  18 3.14091 1.11761   2
  -2  -1  18 3.63260 1.04165   2
   2   1 -17 2.22032 1.29847   2
   2  -1 -17 2.98987 0.61895   1
  -2  -1  17 4.31623 1.01702   2
  -2   1  17 1.61809 1.09788   2
   2  -1 -16 36.3761 1.85181   1
  -2   1  16 34.6737 2.12552   2
  -2  -1  16 37.1216 2.08784   2
   2   1 -16 34.6176 2.31842   2
   2  -1 -15 36.9257 1.96233   1
  -2  -1  15 42.1192 2.22823   2
   2   1 -15 42.8437 2.46341   2
  -2  -1  14 25.7358 1.66432   2
   2   1 -14 24.1942 1.92555   2
  -2  -1  13 6.72702 1.15042   2
   2   1 -13 6.80164 1.36403   2
  -2   1  12 30.8749 1.57994   1
   2   1 -12 32.5057 2.10475   2
  -2  -1  12 33.9537 1.93442   2
  -2   1  11 15.8097 0.88296   1
   2  -1 -11 14.3775 1.41874   2
  -2  -1  11 15.4068 1.40195   2
  -2   1  10 26.2171 1.33332   1
   2  -1 -10 24.2227 1.77013   2
  -2  -1  10 27.8626 1.78596   2
  -2   1   9 4.52840 0.46851   1
   2  -1  -9 5.13304 1.15440   2
  -2  -1   9 4.16518 1.17889   2
  -2  -1   9 2.85139 1.01065   2
  -2  -1   8 17.5781 1.34981   2
  -2   1   8 17.6120 1.41205   2
   2  -1  -8 18.4698 1.46210   2
  -2  -1   8 20.5435 1.49286   2
   2   1  -7 37.9867 2.22579   4
  -2   1   7 39.1928 2.20935   2
   2  -1  -7 44.3430 2.25852   2
  -2  -1   7 36.9366 2.14523   2
  -2  -1   6 10.5327 1.08621   2
   2   1  -6 9.98056 1.23324   4
  -2   1   6 10.8542 1.09810   2
   2  -1  -6 10.2441 1.19463   2
   2   1  -6 7.88486 1.06837   2
  -2  -1   5 78.1655 3.94396   4
   2   1  -5 78.9657 3.97278   4
   2   1  -5 84.0495 3.81121   1
  -2  -1   5 76.1009 3.88291   2
   2   1  -5 76.6695 3.85917   2
   2  -1  -5 88.5332 3.95381   2
  -2   1   5 71.8145 3.92880   2
  -2  -1   4 110.953 5.18441   4
   2   1  -4 102.912 5.16874   4
   2   1  -4 107.221 5.04476   1
   2  -1  -4 115.761 5.17007   2
  -2   1   4 109.503 5.12991   2
  -2  -1   4 102.987 5.11009   2
   2   1  -4 99.7347 5.09669   2
  -2   1   3 112.002 5.18240   2
   2   1  -3 116.823 5.11912   1
   2   1  -3 102.846 5.17817   2
  -2  -1   3 103.680 5.18648   2
  -2  -1   3 105.419 5.23238   4
  -2  -1   3 104.655 5.12688   1
   2   1  -2 41.8916 2.29715   2
  -2   1   2 45.4161 2.21814   2
  -2   1   2 42.3342 2.27946   2
  -2  -1   2 37.3704 2.32431   2
  -2  -1   2 44.5639 2.37537   4
   2   1  -2 48.5472 2.21661   1
  -2  -1   2 42.8518 2.21267   1
   2   1  -1 23.8293 1.37154   1
  -2  -1   1 24.4099 1.41801   1
  -2   1   1 26.0566 1.37859   2
   2   1  -1 21.2246 1.53156   2
  -2  -1   1 22.5874 1.57335   2
   2  -1   0 92.8945 4.15339   2
  -2  -1   0 80.0238 4.25815   2
  -2   1   0 89.8327 4.16671   2
  -2  -1   0 85.2920 4.20921   1
   2   1   0 84.2938 4.17315   1
   2   1   1 32.6267 2.07119   3
  -2  -1  -1 32.9255 2.05115   2
   2  -1   1 37.9295 1.85740   2
  -2   1  -1 39.1651 1.89512   2
   2   1   1 35.8802 1.92069   1
  -2  -1  -1 34.9057 1.94493   1
   2   1   2 54.7470 2.99933   3
  -2  -1  -2 50.3520 2.96755   2
   2  -1   2 64.6833 2.84964   2
  -2   1  -2 59.3522 2.83819   2
   2   1   2 55.8589 2.89008   1
   2  -1   3 104.674 4.37871   2
  -2   1  -3 99.1508 4.37719   2
   2   1   3 83.3394 4.41221   1
  -2  -1  -3 70.4963 4.50203   3
   2   1   3 87.8620 4.53186   3
   2   1   4 97.1810 5.08252   3
  -2   1  -4 107.604 4.93440   2
   2  -1   4 103.889 4.91862   2
  -2   1  -5 91.0843 4.23178   2
   2  -1   5 91.7578 4.21201   2
   2   1   5 76.4528 4.35963   3
   2  -1   6 61.4405 2.96106   2
  -2   1  -6 60.8081 2.99370   2
  -2  -1  -6 59.1152 3.07235   1
   2  -1   7 82.3998 3.86892   2
  -2   1  -7 84.9383 3.90834   2
   2   1   7 78.1748 3.99677   2
  -2  -1  -7 75.0816 3.98091   1
  -2   1  -8 5.77454 0.88990   2
  -2  -1  -8 5.16244 0.96525   1
   2  -1   8 6.08462 0.74689   2
   2   1   8 5.11177 1.03841   2
  -2   1  -9 0.77373 0.80643   2
   2  -1   9-0.26998 0.72031   2
   2   1   9-0.52277 0.92086   2
  -2  -1  -9 0.05433 0.93899   1
  -2  -1 -10 2.34991 1.21342   2
   2   1  10 3.20448 1.00298   2
   2  -1  10 3.06596 0.75084   2
  -2   1 -10 1.87072 0.85750   2
  -2  -1 -10 2.66616 0.98404   1
  -2  -1 -11 7.99111 1.39527   2
   2   1  11 6.99794 1.09841   2
   2  -1  11 8.28862 0.89715   2
  -2  -1 -11 7.36563 1.14694   1
  -2   1 -11 8.55943 1.02999   2
  -2  -1 -12 0.45797 1.01820   1
  -2   1 -12 1.18043 0.98240   2
  -2  -1 -12-1.46086 1.36723   2
   2   1  12 1.62015 1.12641   2
   2  -1  12 0.40296 0.81940   2
   2   1  13 31.5530 2.05233   2
   2  -1  13 36.8143 1.94033   2
  -2  -1 -13 39.4473 2.30185   2
  -2   1 -13 33.8636 2.02103   2
  -2  -1 -13 33.9568 2.09521   1
   2  -1  14 13.6809 1.15121   2
   2   1  14 14.5994 1.30275   2
  -2  -1 -14 14.8000 1.64642   2
  -2   1 -14 13.1595 1.30544   2
  -2  -1 -14 15.5329 1.44049   1
  -2  -1 -15 13.7905 1.32396   1
  -2  -1 -15 12.2654 1.59425   2
   2   1  15 13.5750 1.31930   2
  -2   1 -15 12.6910 1.27469   2
   2  -1  15 11.9935 1.09447   2
  -2  -1 -16 5.40244 1.16320   1
  -2  -1 -16 6.50930 1.43317   2
  -2   1 -16 6.28694 1.08256   2
   2   1  16 5.15683 1.07589   2
   2  -1  16 5.23710 0.88931   2
  -2  -1 -17 5.59816 1.17956   1
  -2  -1 -17 5.44041 1.46347   2
  -2   1 -17 4.01846 1.09579   2
   2   1  17 6.13089 1.13618   2
   2  -1  17 6.81527 0.91177   2
  -2  -1 -18 1.21799 1.14048   1
  -2  -1 -18 2.46593 1.41239   2
  -2   1 -18 2.05044 1.13761   2
   2   1  18 2.12716 1.11396   2
   2  -1  18 1.53977 0.87338   2
  -2  -1 -19 2.34994 1.21382   1
  -2  -1 -19 1.23898 1.44597   2
  -2   1 -19 2.77279 1.17804   2
   2   1  19 2.22392 1.14372   2
   2  -1  19 1.94581 0.93395   2
  -2  -1 -20 7.33658 1.60481   2
  -2  -1 -20 5.66153 1.32903   1
  -2   1 -20 5.71738 1.31192   2
   2   1  20 6.08832 1.25254   2
   2  -1  20 7.03517 1.02285   2
  -2  -1 -21 14.4877 1.79919   2
   2  -1  21 15.0004 1.31510   2
  -2  -1 -21 13.9446 1.57721   1
  -2   1 -21 14.8894 1.56327   2
   2   1  21 12.9684 1.50044   2
  -2  -1 -22 2.15833 1.40693   1
  -2   1 -22 1.95456 1.35342   2
   2   1  22 3.11424 1.26585   2
   2  -1  22 2.01277 1.01389   2
  -2  -1 -23 14.4851 1.64706   1
  -2   1 -23 7.19589 1.62654   2
   2   1  23 12.8639 1.51994   2
   2  -1  23 13.8951 1.33636   2
  -2  -1 -24 1.65812 1.46496   1
  -2   1 -24-0.02221 1.50888   2
   2   1  24 3.96692 1.36087   2
   2  -1  24 2.62105 1.15383   2
  -2  -1 -25 5.84725 1.67411   1
  -2   1 -25 4.80045 1.63787   2
   2   1  25 5.02383 1.41258   2
   2  -1  25 4.28589 1.23628   2
  -2  -1 -26 0.38192 1.65340   1
  -2   1 -26 1.38190 1.66464   2
   2   1  26 1.58169 1.41056   2
   2  -1  26-0.05350 1.20061   2
   2   1  27 0.11787 1.43848   2
   2  -1  27 0.22228 1.19249   2
  -2  -1 -27-0.60971 1.68652   1
   2   1  28 1.16526 1.52154   2
   2  -1  28 3.55839 1.32412   2
  -2  -1 -28 2.08967 1.69193   1
   2   1  29 4.24730 1.58161   2
   2  -1  29 1.55580 1.32913   2
  -2  -1 -29 6.07080 1.85055   1
   2   1  30 1.00172 1.49769   2
   2  -1  30 0.82768 1.33654   2
  -2  -1 -30 1.99415 1.84578   1
   2   1  31 3.14547 1.57480   2
   2  -1  31 3.21715 1.33377   2
   2   1  32 2.11942 1.59491   2
   2  -1  32 1.22022 1.36478   2
   2   1  33 2.48598 1.57681   2
   2  -1  33 2.82010 1.41534   2
   2   1  34-0.88895 1.63426   2
   2  -1  34 0.66275 1.39832   2
   2   1  35 1.82516 1.65543   2
   2  -1  35 1.92899 1.48130   2
   2  -1  36-0.22795 1.54240   2
   2   1  36 0.24149 1.65872   2
   2   1  37 3.00327 1.78160   2
   2  -1  37 2.96317 1.58407   2
   2   1  38 0.41479 1.82192   2
   2  -1  38 3.09071 1.63309   2
   2   1  39 1.21547 1.83017   2
   2  -1  39 3.08237 1.67529   2
  -2  -2  39 1.67134 1.68561   2
  -2   2  39-1.18248 1.93346   2
  -2   2  38-2.36379 1.90470   2
  -2  -2  38-1.01317 1.64401   2
  -2   2  37 2.41204 1.86012   2
  -2  -2  37 2.71245 1.64979   2
  -2  -2  36 3.24544 1.60061   2
  -2   2  36 3.05930 1.91232   2
  -2   2  35 4.29677 1.89508   2
  -2  -2  35 1.64191 1.55667   2
  -2  -2  34 3.39177 1.54294   2
  -2   2  34 4.94231 1.82927   2
  -2   2  33 1.06563 1.81496   2
  -2  -2  33 0.55529 1.46674   2
  -2  -2  32 1.07258 1.42098   2
  -2   2  32 0.76990 1.68041   2
  -2  -2  31 3.02910 1.44779   2
  -2   2  31 5.86232 1.76616   2
  -2   2  30 30.3511 2.40242   2
  -2  -2  30 26.4200 2.05791   2
  -2  -2  29 24.1950 1.91281   2
  -2   2  29 22.5543 2.15254   2
  -2  -2  28 41.8078 2.49500   2
  -2   2  28 37.5361 2.71356   2
  -2  -2  27 32.0925 2.11168   2
  -2   2  27 30.5478 2.37282   2
   2   2 -27 32.4056 2.45740   2
   2  -2 -27 28.3096 2.08093   1
  -2   2  26 13.3890 1.83109   2
  -2  -2  26 15.9283 1.58514   2
   2   2 -26 16.1009 1.92795   2
   2   2 -25 79.0190 4.19937   2
  -2   2  25 75.9079 4.13296   2
  -2  -2  25 75.2000 3.95619   2
  -2  -2  24 3.96484 1.23504   2
   2   2 -24 4.50858 1.55674   2
  -2  -2  23 7.52165 1.24736   2
   2   2 -23 7.99154 1.60551   2
   2   2 -22 25.3017 2.03365   2
  -2  -2  22 23.7865 1.71430   2
   2   2 -21 10.1352 1.57321   2
  -2  -2  21 7.48252 1.17207   2
   2  -2 -21-0.30076 1.75611   2
   2   2 -20 41.8534 2.75078   2
   2  -2 -20 48.2090 2.88337   2
  -2  -2  20 45.8883 2.50253   2
   2  -2 -19 36.2124 2.52406   2
  -2  -2  19 40.3838 2.21781   2
  -2   2  18 79.5312 4.09208   1
  -2  -2  18 87.7829 4.21425   2
   2  -2 -18 96.7603 4.49861   2
  -2   2  17 1.11648 1.04905   2
   2  -2 -17 2.06563 1.35895   2
  -2  -2  17 2.59392 0.97821   2
  -2   2  17 1.56925 0.72355   1
  -2  -2  16 22.3109 1.55817   2
   2  -2 -16 22.0551 1.85211   2
  -2   2  16 24.8866 1.64850   2
  -2   2  16 22.5641 1.36859   1
  -2  -2  15 71.9094 3.54453   2
   2  -2 -15 67.8646 3.71072   2
  -2   2  15 69.0381 3.41932   1
  -2   2  15 70.1181 3.60160   2
  -2  -2  14 13.3915 1.30152   2
   2  -2 -14 13.0153 1.54343   2
  -2  -2  14 15.2553 1.31707   2
  -2   2  14 13.8727 1.04714   1
  -2   2  14 13.2637 1.37704   2
  -2  -2  13 15.7379 1.35560   2
  -2   2  13 14.8252 1.33779   2
   2  -2 -13 14.2819 1.54779   2
  -2   2  13 16.1540 1.11238   1
  -2  -2  13 17.1105 1.38064   2
   2  -2 -13 13.6874 1.19441   3
   2  -2 -12 53.9956 2.97743   2
  -2  -2  12 58.3812 2.91233   2
  -2  -2  12 52.9187 2.81983   2
  -2   2  12 56.6096 2.90081   2
  -2   2  12 53.1612 2.71001   1
   2  -2 -12 52.0212 2.79533   3
  -2   2  11 276.393 12.4630   2
  -2  -2  11 263.472 12.4199   2
   2  -2 -11 258.110 12.4178   3
  -2   2  11 257.986 12.3644   1
   2   2 -11 267.002 12.6180   4
   2  -2 -11 264.807 12.4865   2
  -2  -2  11 277.852 12.4743   2
  -2  -2  10 7.23543 1.07607   2
   2  -2 -10 6.18665 0.89975   3
   2   2 -10 8.10824 1.36093   4
  -2   2  10 9.98348 1.14612   2
   2  -2 -10 7.92277 1.25864   2
  -2  -2  10 8.44687 1.27295   2
  -2  -2   9 37.7155 2.14789   2
   2   2  -9 38.2898 2.40589   4
   2  -2  -9 39.3795 2.24757   2
  -2   2   9 41.4892 2.16002   2
   2  -2  -9 38.3556 2.06197   3
  -2  -2   8 29.7053 1.73076   2
   2  -2  -8 28.9016 1.82804   2
   2   2  -8 30.4370 2.02830   4
  -2   2   8 31.2721 1.78866   2
   2  -2  -8 28.8160 1.62526   3
   2   2  -7 70.1582 3.61929   2
   2   2  -7 75.5016 3.86541   4
  -2   2   7 80.6683 3.63741   2
   2  -2  -7 76.3911 3.68345   2
  -2  -2   7 67.0710 3.60708   2
   2   2  -6 16.1820 1.30497   2
   2   2  -6 17.6959 1.58479   4
  -2   2   6 19.4376 1.26957   2
  -2   2   6 19.7812 1.12138   3
  -2  -2   6 17.8257 1.34773   2
   2  -2  -6 17.9226 1.34397   2
   2   2  -5 48.7319 2.71705   2
   2   2  -5 50.4525 2.94299   4
  -2   2   5 57.9109 2.61326   3
  -2  -2   5 45.7925 2.70812   2
  -2   2   5 55.5786 2.70237   2
   2  -2  -5 56.3263 2.75065   2
   2  -2  -4 153.488 7.35115   2
  -2   2   4 157.364 7.32503   2
  -2  -2   4 150.417 7.34616   2
   2   2  -4 151.300 7.35872   2
  -2   2   4 161.237 7.28185   3
  -2   2   3 399.410 18.3876   2
   2  -2  -3 389.887 18.4109   2
  -2  -2   3 396.521 18.4227   2
   2   2  -3 387.613 18.4280   2
   2  -2  -3 397.305 18.3686   4
   2   2  -3 409.638 18.4794   1
  -2   2   2 478.525 22.9589   2
   2  -2  -2 487.879 22.9854   2
  -2  -2   2 503.965 23.0113   2
   2   2  -2 488.579 23.0133   2
   2  -2  -2 532.361 22.9673   4
   2   2  -2 476.507 23.0417   1
   2   2  -1 388.763 18.0103   1
   2   2  -1 376.453 17.9753   2
  -2  -2   1 396.883 17.9734   2
  -2   2   1 384.865 17.9129   2
   2   2   0 45.0211 2.39919   1
  -2   2   0 45.2631 2.21234   2
  -2  -2   0 42.0424 2.38855   2
  -2   2   0 43.8890 2.24756   2
   2   2   0 42.7019 2.39085   2
  -2   2   0 47.8510 2.27087   4
   2   2   1 238.682 11.3551   1
  -2   2  -1 247.082 11.2765   4
   2   2   1 254.295 11.3451   2
  -2  -2  -1 234.899 11.3257   2
  -2   2  -1 229.256 11.2415   2
  -2   2  -1 247.780 11.2230   2
   2   2   2 208.727 9.16812   1
  -2  -2  -2 193.365 9.13851   2
   2   2   2 196.103 9.13935   2
  -2   2  -2 177.264 9.02650   2
  -2   2  -2 202.261 9.01487   2
  -2  -2  -3 310.979 14.9525   2
   2   2   3 321.895 14.9692   2
  -2   2  -3 323.256 14.8337   2
  -2  -2  -4 150.662 7.64521   2
  -2   2  -4 164.153 7.47419   2
   2   2   4 150.891 7.62889   2
   2  -2   4 162.698 7.46523   2
  -2   2  -5 159.863 7.52918   2
  -2  -2  -5 146.847 7.70312   2
   2  -2   5 169.740 7.52815   2
   2   2   5 155.689 7.69252   2
   2   2   6 110.138 5.48553   2
  -2  -2  -6 109.748 5.49026   1
  -2  -2  -6 108.115 5.51404   2
  -2   2  -6 110.575 5.28422   2
   2  -2   6 119.034 5.29490   2
  -2  -2  -7 149.737 8.04620   2
   2   2   7 151.207 8.02599   2
   2  -2   7 177.829 7.84983   2
  -2  -2  -7 167.887 8.04297   1
  -2   2  -7 170.149 7.84466   2
   2   2   8 50.5051 2.51930   2
  -2  -2  -8 58.5435 2.69832   2
  -2  -2  -8 38.6217 2.61805   3
  -2  -2  -8 43.2752 2.54659   1
   2   2   8 44.7536 2.48967   1
  -2   2  -8 44.7092 2.22930   2
   2  -2   8 44.0648 2.22978   2
  -2  -2  -9 207.703 9.84280   3
  -2  -2  -9 202.983 9.74125   1
   2   2   9 191.881 9.73374   1
  -2  -2  -9 218.695 9.78698   2
  -2   2  -9 206.107 9.55342   2
   2  -2   9 205.184 9.54335   2
  -2  -2 -10 93.4281 4.52399   3
  -2  -2 -10 89.7647 4.38789   1
   2   2  10 87.9069 4.35316   1
  -2   2 -10 86.0736 4.13695   2
  -2  -2 -10 78.4666 4.46727   2
   2  -2  10 86.3154 4.10737   2
  -2  -2 -11 141.632 6.64125   3
   2  -2  11 132.914 6.29495   2
  -2   2 -11 136.753 6.32920   2
  -2  -2 -11 129.178 6.56111   2
   2   2  11 129.304 6.47827   1
  -2  -2 -11 136.858 6.53108   1
   2  -2  12 91.8066 4.38592   2
  -2   2 -12 92.0174 4.42163   2
  -2  -2 -12 93.0897 4.63869   1
   2   2  12 91.1707 4.58464   1
  -2  -2 -12 94.5169 4.73535   3
  -2  -2 -12 90.8653 4.71065   2
   2  -2  13-1.35104 0.67937   2
  -2  -2 -13-0.35990 1.24289   3
  -2  -2 -13-1.52422 1.23282   1
  -2   2 -13-0.53277 0.82765   2
  -2  -2 -14 190.654 8.94297   3
  -2   2 -14 173.221 8.66041   2
   2  -2  14 189.077 8.62641   2
  -2  -2 -14 190.099 8.85206   1
  -2  -2 -15 64.8507 3.65146   3
  -2   2 -15 65.1991 3.38299   2
   2  -2  15 70.5620 3.31988   2
  -2  -2 -15 68.5762 3.59015   1
  -2  -2 -16 56.1821 3.02444   3
  -2   2 -16 49.2155 2.69751   2
   2  -2  16 53.3653 2.60963   2
   2   2  16 48.0701 2.86382   2
  -2  -2 -16 52.0513 2.91590   1
  -2  -2 -17 30.8382 2.14317   3
  -2   2 -17 27.6415 1.82375   2
   2   2  17 31.1194 2.03349   2
   2  -2  17 31.1031 1.71750   2
  -2  -2 -17 31.1588 2.05157   1
   2  -2  18 12.7162 1.07052   2
  -2  -2 -18 13.8800 1.47914   1
  -2  -2 -18 12.2727 1.57034   3
   2   2  18 12.6114 1.45717   2
  -2   2 -18 11.7107 1.25187   2
   2   2  19 53.0525 2.98936   2
   2  -2  19 52.7296 2.71828   2
  -2   2 -19 50.2275 2.84534   2
  -2  -2 -19 53.6225 3.12389   3
  -2  -2 -19 56.9152 3.27497   2
  -2  -2 -19 53.2616 3.00243   1
  -2  -2 -20 62.0624 3.43713   3
  -2   2 -20 57.0059 3.15320   2
   2   2  20 61.4022 3.27052   2
   2  -2  20 56.5865 2.98244   2
  -2  -2 -20 58.3410 3.31523   1
  -2  -2 -21 200.492 9.31124   3
  -2   2 -21 194.048 9.03258   2
   2   2  21 190.405 9.10938   2
   2  -2  21 179.517 8.90716   2
  -2  -2 -21 190.807 9.16399   1
  -2  -2 -22 101.495 4.87578   3
  -2   2 -22 90.3524 4.58397   2
   2   2  22 90.4563 4.66855   2
   2  -2  22 83.3457 4.40736   2
  -2  -2 -22 92.8696 4.72256   1
   2  -2  23 13.4820 1.25466   2
  -2  -2 -23 10.2429 1.69752   1
  -2  -2 -23 12.5097 1.79942   3
   2   2  23 13.1455 1.65892   2
  -2   2 -23 12.2346 1.63318   2
  -2  -2 -24 100.479 5.19580   3
  -2   2 -24 98.5903 4.94502   2
  -2  -2 -24 96.9142 5.05994   1
   2   2  24 97.3158 4.99146   2
   2  -2  24 92.0340 4.74130   2
  -2   2 -25 0.79044 1.51669   2
  -2  -2 -25 1.73876 1.58489   1
   2   2  25 0.34998 1.53550   2
   2  -2  25 2.29982 1.12182   2
  -2  -2 -25 3.00292 1.69215   3
  -2   2 -26 0.82402 1.59628   2
  -2  -2 -26 1.74279 1.65931   1
   2   2  26 3.33799 1.53540   2
   2  -2  26 3.43147 1.13207   2
  -2  -2 -26 0.73945 1.76547   3
  -2   2 -27 4.47188 1.74328   2
  -2  -2 -27 5.44975 1.80848   1
   2   2  27 5.58787 1.61189   2
   2  -2  27 4.83204 1.20333   2
  -2  -2 -27 8.28906 1.99786   3
  -2   2 -28 8.41491 1.87418   2
  -2  -2 -28 6.39094 2.03925   3
   2   2  28 6.11321 1.64209   2
   2  -2  28 7.76166 1.27079   2
  -2  -2 -28 6.84451 1.81885   1
  -2  -2 -29-1.39781 2.13287   3
  -2  -2 -29 1.06783 1.84761   1
   2   2  29-1.86076 1.70853   2
   2  -2  29 0.37025 1.19843   2
   2  -2  30 2.19782 1.47376   2
  -2  -2 -30 3.84658 2.31874   3
   2  -2  31 4.98629 1.33170   2
   2   2  31 8.68899 1.79955   2
  -2  -2 -31 5.95036 2.34232   3
   2  -2  32 2.47517 1.29466   2
   2   2  32 3.25575 1.71671   2
  -2  -2 -32 2.72796 2.38049   3
   2  -2  33 0.49433 1.32573   2
   2   2  33 1.71152 1.67663   2
  -2  -2 -33 5.73156 2.57351   3
   2   2  34 3.12989 1.77257   2
  -2  -2 -34 6.70700 2.76997   3
   2   2  35 5.18690 1.84238   2
  -2  -2 -35 4.97501 2.88655   3
   2   2  36 6.35428 1.91564   2
  -2  -2 -36 17.8996 3.34566   3
   2   2  37 5.41237 1.93187   2
  -2  -2 -37 17.9470 3.45436   3
   2  -3 -40 0.13963 2.81880   3
   2  -3 -39 4.32536 2.78348   3
   2  -3 -38 1.82641 2.54714   3
  -2   3  37 1.93461 1.94169   2
   2  -3 -37 4.01213 2.47021   3
  -2   3  36 1.58556 1.91671   2
   2  -3 -36 7.35968 2.37121   3
  -2   3  35 3.38500 1.96510   2
   2  -3 -35 3.22438 2.21598   3
   2  -3 -34 0.50991 2.10312   3
  -2  -3  33 0.53929 1.41854   2
   2  -3 -33 0.48349 1.96487   3
  -2  -3  32 2.58116 1.40427   2
   2  -3 -32 2.75003 1.88734   3
  -2  -3  31 7.66187 1.51777   2
   2  -3 -31 13.1592 2.02577   3
  -2  -3  30 4.96181 1.35887   2
   2  -3 -30 2.55144 1.83078   3
  -2  -3  29 7.55750 1.39989   2
   2  -3 -29 10.7636 1.88344   3
  -2  -3  28 5.16553 1.34380   2
   2  -3 -28 6.20772 1.70495   3
  -2  -3  27 4.32077 1.28554   2
  -2   3  27 3.82353 1.72982   2
   2  -3 -27 6.50863 1.65943   3
  -2  -3  26 0.70770 1.22948   2
  -2   3  26 2.70085 1.61050   2
   2  -3 -26 2.07982 1.48391   3
  -2  -3  25 5.76181 1.27991   2
  -2   3  25 6.23270 1.63857   2
   2  -3 -25 5.50109 1.51737   3
  -2  -3  24 13.0424 1.41909   2
   2  -3 -24 14.9143 1.70246   3
  -2   3  24 18.4620 1.83838   2
  -2  -3  23 11.9590 1.35004   2
  -2  -3  23 13.7629 1.38475   2
   2  -3 -23 14.0198 1.61489   3
  -2   3  23 14.0780 1.75932   2
  -2   3  22 4.25976 1.05566   1
  -2  -3  22 4.63664 1.14330   2
  -2  -3  22 4.02901 1.14526   2
   2  -3 -22 5.12962 1.33025   3
  -2   3  22 6.62743 1.48626   2
  -2  -3  21 3.88004 1.12383   2
  -2   3  21 4.75355 1.07495   1
  -2  -3  21 4.18970 1.10557   2
   2  -3 -21 4.12749 1.26557   3
  -2   3  21 3.19327 1.43424   2
  -2   3  20 14.4953 1.58694   2
  -2   3  20 14.1612 1.27140   1
  -2  -3  20 12.0278 1.25085   2
   2  -3 -20 11.7712 1.38300   3
  -2  -3  20 10.3298 1.31931   2
  -2  -3  19 31.1304 1.94568   2
  -2   3  19 37.4714 2.18959   2
   2  -3 -19 29.8449 2.32595   2
  -2  -3  19 30.4515 1.89839   2
  -2   3  19 29.6900 1.89678   1
   2  -3 -19 32.5735 2.05215   3
  -2  -3  18 7.99647 1.09708   2
   2  -3 -18 9.51060 1.58358   2
  -2   3  18 7.97230 1.35468   2
  -2   3  18 7.54202 1.05645   1
   2  -3 -18 7.54568 1.20284   3
  -2  -3  18 8.47015 1.14771   2
  -2  -3  17 10.3408 1.20322   2
   2  -3 -17 12.3323 1.61787   2
  -2   3  17 13.4775 1.39423   2
  -2  -3  17 12.0892 1.13432   2
   2  -3 -17 11.6999 1.25492   3
   2   3 -17 12.0395 1.77246   4
  -2   3  17 12.7897 1.18385   1
   2  -3 -16 4.50173 1.35006   2
  -2   3  16 2.51668 1.15452   2
  -2  -3  16 2.18063 0.95866   2
  -2   3  16 0.50884 0.90802   1
   2  -3 -16 0.92286 0.97820   3
   2   3 -16-0.55994 1.41153   4
  -2  -3  16 1.42289 0.96646   2
   2  -3 -15 7.41725 1.08644   3
  -2  -3  15 9.61981 1.08805   2
   2  -3 -15 9.74172 1.43886   2
  -2   3  15 8.52823 1.24052   2
  -2  -3  15 10.4409 1.07650   2
  -2   3  15 9.02174 1.00561   1
   2   3 -15 9.30812 1.55562   4
   2  -3 -14 27.6651 1.84519   3
   2  -3 -14 29.3484 2.08560   2
  -2  -3  14 32.2307 1.85454   2
  -2  -3  14 31.0196 1.80794   2
  -2   3  14 29.3498 1.79413   1
  -2   3  14 34.4192 1.97320   2
   2   3 -14 34.1254 2.24259   4
   2  -3 -13 25.1531 1.66208   3
  -2   3  13 26.5359 1.75082   2
   2  -3 -13 25.7489 1.88353   2
  -2  -3  13 27.1310 1.73614   2
  -2  -3  13 27.1220 1.62690   2
   2   3 -13 26.6823 2.08924   4
  -2   3  13 29.6353 1.63672   1
  -2  -3  12 36.3084 2.03742   2
   2  -3 -12 37.2958 2.16045   2
  -2  -3  12 32.7139 1.93210   2
  -2   3  12 35.5883 2.01628   2
   2   3 -12 33.8079 2.32289   4
  -2   3  12 32.1422 1.93686   1
   2  -3 -12 33.8341 1.96257   3
   2  -3 -11 5.34026 1.17854   2
  -2   3  11 7.67306 1.10796   2
  -2  -3  11 6.78057 1.17732   2
  -2   3  11 7.97478 0.94604   1
  -2  -3  11 5.42394 0.94361   2
  -2  -3  10 17.7724 1.34481   2
   2  -3 -10 20.3773 1.54658   2
  -2   3  10 20.3814 1.44899   2
  -2  -3   9 130.169 6.56381   2
   2  -3  -9 143.803 6.65554   2
  -2   3   9 143.667 6.61471   2
  -2   3   8 18.0825 1.37337   2
  -2   3   8 17.0310 1.29032   3
  -2  -3   8 18.1566 1.28998   2
   2   3  -8 17.1832 1.27079   2
   2  -3  -8 17.5289 1.40730   2
  -2   3   7 32.5637 1.86417   2
   2   3  -7 29.3841 1.82118   2
  -2   3   7 30.5292 1.80770   3
  -2  -3   7 34.1742 1.84324   2
   2  -3  -7 31.7738 1.87793   2
   2   3  -6 36.6814 2.27803   2
  -2   3   6 46.6613 2.29562   3
  -2  -3   6 43.2871 2.30273   2
  -2   3   6 43.7022 2.28002   2
   2  -3  -6 44.6779 2.34873   2
   2   3  -5 90.0166 4.49602   2
  -2  -3   5 91.9894 4.47378   2
  -2   3   5 93.8080 4.47640   3
   2  -3  -5 90.5041 4.49496   2
  -2   3   5 94.0644 4.45418   2
   2   3  -4 65.5521 3.22371   2
  -2  -3   4 63.3071 3.18095   2
   2  -3  -4 63.4168 3.18795   2
  -2   3   4 67.9561 3.14896   2
   2  -3  -4 56.5835 3.16202   4
  -2   3   3 0.49219 0.71763   2
  -2  -3   3 0.93489 0.91259   2
   2  -3  -3 1.43750 0.88750   2
  -2  -3   3 1.75523 1.34010   4
   2  -3  -3 0.24849 0.81529   4
   2   3  -3-0.15382 0.99895   2
   2  -3  -2 54.7256 2.80957   2
  -2   3   2 58.1029 2.73120   2
  -2  -3   2 57.3689 2.85456   2
   2   3  -2 52.2742 3.01796   1
   2   3  -2 50.1839 2.85094   2
   2  -3  -2 58.1032 2.82357   4
  -2  -3   2 52.8880 3.18489   4
   2  -3  -1 19.0323 1.30505   2
   2   3  -1 21.1238 1.63340   1
  -2   3   1 20.2506 1.20326   2
  -2  -3   1 21.1030 1.44898   2
  -2  -3   1 19.9714 1.93372   4
   2  -3  -1 22.7740 1.37954   4
   2   3  -1 18.5782 1.50810   2
  -2   3   0 31.9651 1.58429   2
  -2  -3   0 29.5617 1.83145   2
   2   3   0 27.0556 1.98848   1
   2  -3   0 30.1609 1.70064   2
   2   3   0 29.2446 1.86785   2
  -2   3  -1 92.8213 4.34786   4
   2   3   1 86.0103 4.34306   2
  -2  -3  -1 83.7461 4.30084   2
  -2   3  -1 89.8333 4.13412   2
   2   3   1 79.9204 4.40663   1
  -2   3  -2 3.53602 0.92230   4
  -2  -3  -2 5.52888 1.11420   2
  -2   3  -2 3.61890 0.56032   2
  -2   3  -2 3.77179 0.54053   2
   2   3   2 3.63319 1.14770   2
   2   3   2 4.86488 1.20855   1
  -2  -3  -3 81.7875 4.48078   2
  -2   3  -3 95.1240 4.51889   4
   2   3   3 87.3891 4.52086   2
  -2   3  -3 91.4094 4.27607   2
  -2   3  -3 93.1322 4.26568   2
  -2  -3  -4 61.0018 3.32948   2
   2   3   4 62.2951 3.60180   3
  -2   3  -4 70.0176 3.33252   4
   2   3   4 65.4616 3.34556   2
  -2  -3  -5 116.870 5.69320   2
   2   3   5 116.340 5.87783   3
  -2   3  -5 118.604 5.68047   4
   2   3   5 116.299 5.69908   2
   2   3   6 87.2280 4.42535   2
  -2  -3  -6 92.5355 4.44672   2
   2   3   6 84.1339 4.62591   3
  -2  -3  -7 22.1977 1.69922   2
   2   3   7 21.2586 1.58906   2
  -2  -3  -7 18.6682 1.65847   1
   2   3   7 21.6861 1.63733   1
   2   3   7 24.5220 1.86959   3
   2   3   8 45.3870 2.53203   2
  -2  -3  -8 44.1901 2.57218   2
  -2  -3  -8 46.8685 2.59590   1
   2   3   8 40.6293 2.57060   1
   2   3   8 45.9355 2.77289   3
   2   3   9 50.3831 2.84692   2
  -2  -3  -9 49.3193 2.89741   2
  -2  -3  -9 55.2082 2.91535   1
   2   3   9 49.8956 2.87399   1
   2   3   9 58.5399 3.12028   3
   2   3  10 17.7352 1.48027   2
  -2  -3 -10 18.6056 1.65663   2
  -2  -3 -10 21.2946 1.63244   1
   2   3  10 21.0620 1.83022   3
   2   3  10 17.6299 1.51343   1
   2   3  11 43.7889 2.43931   1
   2   3  11 43.9340 2.38256   2
  -2  -3 -11 46.1791 2.52737   2
  -2  -3 -11 42.4896 2.44430   1
  -2   3 -11 37.3184 1.98183   2
  -2  -3 -11 51.3853 2.66819   3
   2   3  11 45.3130 2.64527   3
   2   3  12 18.7552 1.57713   1
  -2  -3 -12 20.0991 1.75646   2
   2   3  12 19.6618 1.57902   2
  -2  -3 -12 18.5096 1.56277   1
  -2   3 -12 18.0713 1.05995   2
  -2  -3 -12 21.9406 1.81182   3
   2   3  13 35.4122 2.19160   1
  -2  -3 -13 32.1284 2.15083   1
  -2  -3 -13 32.8004 2.28988   2
   2   3  13 32.7445 2.15097   2
   2  -3  13 34.3751 1.70184   2
  -2  -3 -13 37.5176 2.35787   3
  -2   3 -13 33.7852 1.73614   2
   2   3  14 5.10952 1.19233   1
  -2   3 -14 4.09077 0.67077   2
  -2  -3 -14 5.28380 1.54122   2
   2   3  14 2.80191 1.25309   2
  -2  -3 -14 3.01221 1.29219   1
  -2  -3 -14 3.83655 1.36866   3
   2  -3  14 3.90005 0.57860   2
   2   3  15 8.01597 1.30797   1
  -2   3 -15 6.53363 0.78506   2
  -2  -3 -15 6.77273 1.64363   2
   2   3  15 6.40518 1.35859   2
  -2  -3 -15 6.36023 1.33036   1
  -2  -3 -15 8.06189 1.41026   3
   2  -3  15 7.10852 0.70048   2
   2   3  16-0.26783 1.11366   1
  -2   3 -16-0.66280 0.72988   2
  -2  -3 -16 0.07466 1.55203   2
  -2  -3 -16 0.89942 1.22665   1
   2  -3  16 0.68447 0.63670   2
  -2  -3 -16 1.50288 1.26797   3
   2   3  16 0.80690 1.32102   2
   2   3  17 4.25299 1.19673   1
  -2   3 -17 5.45143 0.85651   2
  -2  -3 -17 3.67713 1.36076   1
   2   3  17 4.10741 1.39279   2
  -2  -3 -17 5.87422 1.47499   3
   2  -3  17 4.60065 0.74433   2
   2  -3  18 0.60769 0.73796   2
  -2   3 -18 0.05025 0.83605   2
  -2  -3 -18-0.82772 1.36548   1
  -2  -3 -18-1.93667 1.45109   3
  -2  -3 -19 17.2279 1.81135   3
   2  -3  19 16.0589 1.15024   2
  -2  -3 -19 14.8823 1.72059   1
  -2   3 -19 15.9427 1.27667   2
   2  -3  20 31.6510 1.77879   2
  -2   3 -20 30.6149 1.89984   2
  -2  -3 -20 33.1076 2.42560   3
  -2  -3 -20 32.3962 2.33762   1
  -2  -3 -21 0.51324 1.52286   3
  -2  -3 -21 2.24299 1.54706   1
   2  -3  21 1.43487 0.86026   2
  -2   3 -21 1.68620 1.03896   2
   2  -3  22 24.1001 1.54162   2
  -2  -3 -22 26.3349 2.15441   1
  -2   3 -22 21.9396 1.67259   2
  -2  -3 -22 22.4873 2.15185   3
   2  -3  23 18.9392 1.39674   2
  -2  -3 -23 18.6852 2.06144   3
  -2  -3 -23 20.3548 2.00548   1
  -2   3 -23 19.0637 1.59812   2
  -2  -3 -24 4.17613 1.74432   1
   2  -3  24 3.65982 1.04913   2
  -2  -3 -24 8.66738 1.81062   3
  -2  -3 -25 9.83497 1.88427   1
   2  -3  25 7.09704 1.13271   2
   2   3  25 8.04535 1.80512   2
  -2  -3 -25 9.16843 1.88112   3
  -2  -3 -26 2.64115 1.79078   1
  -2  -3 -26 1.04131 1.77880   3
   2  -3  26 0.34505 1.04778   2
   2   3  26 0.79904 1.69778   2
  -2  -3 -27 6.19602 1.90951   3
   2  -3  27 6.95189 1.16805   2
   2   3  27 5.52260 1.71308   2
  -2  -3 -28 1.74171 1.87423   3
   2   3  28 1.34648 1.69594   2
  -2  -3 -29 4.52982 1.91765   3
   2   3  29-0.82649 1.76360   2
  -2  -3 -30 2.87482 1.94791   3
   2   3  30 0.53504 1.75674   2
  -2  -3 -31-0.10776 2.05012   3
   2   3  31 2.44526 1.78964   2
  -2  -3 -32 3.68030 2.27486   3
   2   3  32 0.13147 1.76983   2
  -2  -3 -33 2.86003 2.22812   3
   2   3  33 0.80946 1.80897   2
  -2  -3 -34-0.18832 2.35338   3
   2   3  34 0.58798 1.83581   2
  -2  -3 -35-2.18402 2.51451   3
   2   3  35-0.74154 1.91074   2
  -2  -3 -36 3.14247 2.66438   3
   2  -4 -39 12.5383 2.69178   3
   2  -4 -38 5.36941 2.40779   3
   2  -4 -37-0.82918 2.23138   3
   2  -4 -36 3.65353 2.20216   3
   2  -4 -35-0.71047 2.09298   3
  -2   4  35 0.43017 1.88076   2
   2  -4 -34-0.48632 2.01440   3
  -2   4  34-1.63187 1.93079   2
   2  -4 -33 1.35681 1.86861   3
  -2   4  33 2.38895 1.85056   2
  -2   4  32 10.7291 2.00960   2
   2  -4 -32 10.5980 2.06342   3
  -2   4  31 6.55064 1.92949   2
   2  -4 -31 12.9881 2.02565   3
  -2   4  30-0.31461 1.79501   2
   2  -4 -30 4.03504 1.77556   3
  -2   4  29-0.61336 1.72616   2
   2  -4 -29 2.45259 1.68936   3
  -2   4  28 11.9446 2.00421   2
   2  -4 -28 15.1929 2.01381   3
  -2   4  27 29.9957 2.43376   2
   2  -4 -27 31.5049 2.49613   3
  -2  -4  27 27.2985 1.94576   2
   2  -4 -26 1.72225 1.69783   3
  -2   4  26 0.11349 1.25470   1
  -2   4  26 1.47153 1.67795   2
  -2  -4  26-0.01570 1.21986   2
  -2   4  25 31.0542 2.40385   2
  -2  -4  25 25.7582 1.92050   2
   2  -4 -25 30.5213 2.37319   3
  -2   4  25 29.9436 2.08713   1
  -2   4  24 49.9909 3.15504   2
  -2  -4  24 48.5934 2.80427   2
   2  -4 -24 52.7378 3.21091   3
  -2   4  24 54.9229 3.00207   1
  -2   4  23 39.6587 2.68891   2
  -2   4  23 43.8291 2.52315   1
  -2  -4  23 35.5179 2.29724   2
   2  -4 -23 42.9875 2.69921   3
  -2   4  22 8.95167 1.39670   1
   2  -4 -22 6.37891 1.53748   3
  -2  -4  22 6.66671 1.17807   2
  -2   4  22 7.94695 1.66952   2
  -2   4  21 63.1582 3.49330   1
  -2  -4  21 66.3786 3.36847   2
  -2   4  21 64.8508 3.68702   2
   2  -4 -21 67.9010 3.69295   3
  -2  -4  21 65.6414 3.38887   2
  -2   4  20 2.98693 1.50502   2
  -2  -4  20 5.09856 1.10014   2
  -2   4  20 4.66453 1.27401   1
  -2  -4  20 4.58121 1.03752   2
   2  -4 -20 4.50815 1.32100   3
   2  -4 -19 14.8076 1.59069   3
  -2  -4  19 15.2881 1.29449   2
  -2   4  19 16.5968 1.71778   2
  -2   4  19 16.2496 1.53280   1
  -2  -4  19 15.7785 1.34156   2
  -2   4  18 9.09918 1.49455   2
  -2   4  18 8.65414 1.25961   1
  -2  -4  18 6.38641 1.10746   2
   2  -4 -18 7.74411 1.41562   3
  -2  -4  18 8.21217 1.06913   2
  -2  -4  17 29.0657 1.79534   2
  -2   4  17 31.8399 2.13045   2
   2  -4 -17 28.8130 2.24504   2
  -2   4  17 31.7155 1.98796   1
  -2   4  16 3.37655 1.29875   2
  -2  -4  16 3.15187 0.94886   2
  -2   4  16 3.77829 1.06048   1
   2  -4 -16 2.48447 1.43349   2
  -2  -4  16 2.53553 0.93084   2
  -2   4  15 1.09583 1.23582   2
  -2   4  15 1.56428 1.04271   1
  -2  -4  15 1.61857 0.90524   2
   2  -4 -15 0.58892 1.32634   2
  -2  -4  15 0.84872 0.91588   2
  -2   4  14 55.4612 2.83923   2
  -2  -4  14 51.0320 2.60475   2
   2  -4 -14 51.1340 2.88479   2
  -2  -4  14 44.9647 2.62260   2
  -2   4  14 51.0701 2.76112   1
   2  -4 -13 6.25364 1.34381   2
  -2   4  13 8.59711 1.26743   2
  -2   4  13 9.18395 1.21111   1
  -2  -4  13 7.46801 1.07995   2
  -2  -4  13 8.09842 0.96371   2
   2  -4 -12 8.05881 1.31519   2
  -2   4  12 8.03743 1.22246   2
  -2   4  12 11.2744 1.25352   1
  -2  -4  12 7.16722 1.12702   2
  -2  -4  12 8.88171 0.94378   2
  -2   4  11 21.4425 1.58289   2
   2  -4 -11 20.2893 1.63188   2
  -2   4  11 19.2572 1.50568   3
  -2  -4  11 22.3298 1.36700   2
  -2   4  10 4.48191 1.07767   2
   2  -4 -10 3.10737 1.10235   2
  -2   4  10 3.65115 0.97325   3
  -2  -4  10 3.86272 0.85277   2
  -2  -4   9 2.84333 0.80589   2
   2  -4  -9 1.84078 1.05142   2
  -2   4   9 3.28167 1.00056   2
   2   4  -9 6.54791 1.48585   4
   2   4  -9 2.56867 0.84020   2
  -2   4   9 3.12111 0.93130   3
   2  -4  -8 26.6834 1.64777   2
   2   4  -8 22.2514 1.51259   2
  -2  -4   8 24.1737 1.45724   2
  -2   4   8 23.8445 1.58411   2
  -2   4   8 23.0099 1.57859   3
   2   4  -8 25.4321 2.07026   4
   2  -4  -7 35.6628 2.07628   2
   2   4  -7 34.2375 1.99860   2
  -2  -4   7 38.5119 1.95536   2
  -2   4   7 35.1258 2.03574   2
  -2   4   7 34.1674 2.06779   3
  -2  -4   7 39.9095 2.48980   4
   2  -4  -6 40.3956 2.26780   2
   2   4  -6 42.6245 2.26762   2
  -2  -4   6 42.4034 2.19194   2
  -2   4   6 41.2651 2.24527   2
  -2   4   6 37.4085 2.27273   3
   2  -4  -6 43.5975 2.37946   4
  -2  -4   6 46.9273 2.73433   4
   2   4  -5 59.2905 3.16608   2
  -2   4   5 65.5352 3.14794   2
  -2  -4   5 64.5644 3.12407   2
  -2  -4   5 65.5543 3.58747   4
   2  -4  -5 60.0359 3.24838   4
   2  -4  -5 61.2079 3.17853   2
  -2   4   4 12.5869 1.08346   2
  -2  -4   4 13.2189 1.05015   2
   2   4  -4 12.8267 1.19886   2
   2  -4  -4 11.6832 1.10758   2
   2  -4  -4 12.2096 1.10150   4
  -2  -4   4 15.4279 1.69638   4
  -2   4   3 9.23955 0.95506   2
  -2  -4   3 7.37331 1.52621   4
   2  -4  -3 11.2400 1.12837   4
  -2  -4   3 9.84014 0.95613   2
   2   4  -3 10.9358 1.12065   2
   2  -4  -3 9.06379 1.01100   2
  -2  -4   2 227.806 10.6180   2
  -2   4   2 236.083 10.5797   2
   2  -4  -2 220.894 10.6044   2
   2   4  -2 210.121 10.6511   2
  -2  -4   2 248.821 11.0275   4
   2  -4  -2 226.582 10.7110   4
   2  -4  -1 33.3388 1.92833   2
  -2   4   1 36.5798 1.88847   2
  -2  -4   1 37.5720 2.00238   2
   2   4  -1 37.5531 2.34933   1
   2   4  -1 35.5115 2.09330   2
  -2  -4   1 36.4243 2.54720   4
   2  -4  -1 39.1081 2.11200   4
   2   4   0 100.336 4.73534   1
  -2  -4   0 87.2591 4.44339   2
  -2   4   0 96.2953 4.33932   2
   2   4   0 91.8646 4.51054   2
   2  -4   0 84.2765 4.36890   2
  -2  -4   0 97.0492 4.92457   4
  -2   4  -1 48.6079 2.29047   2
  -2  -4  -1 43.0810 2.44851   2
   2   4   1 45.2473 2.76022   1
   2   4   1 46.8209 2.54402   2
  -2  -4  -1 45.5711 2.98789   4
   2   4   2 40.5451 2.29512   2
  -2  -4  -2 41.8289 2.22381   2
  -2   4  -2 40.2063 1.98138   2
  -2   4  -3 4.19519 0.43545   2
  -2   4  -3 6.21509 1.07051   4
  -2   4  -3 4.14448 0.42529   2
  -2  -4  -3 4.59251 1.01348   2
   2   4   3 3.29638 1.03408   2
  -2  -4  -4 0.62686 0.97869   2
   2   4   4 0.52548 1.03246   2
  -2   4  -4-0.08275 0.93131   4
   2   4   4 1.72317 1.33787   3
  -2  -4  -5 3.83986 1.04057   2
   2   4   5 2.82691 1.04436   2
   2   4   5 2.72686 1.33935   3
  -2   4  -5 3.76990 1.07330   4
   2   4   6 122.773 6.22251   2
  -2   4  -6 140.641 6.33396   4
   2   4   6 137.134 6.50588   3
  -2  -4  -6 121.164 6.20652   2
  -2  -4  -7 38.4859 2.36944   2
  -2   4  -7 47.3239 2.45892   4
   2   4   7 35.3189 2.39875   2
   2   4   7 47.2170 2.71341   3
   2   4   7 43.6564 2.54330   1
   2   4   8 10.6253 1.42321   1
  -2  -4  -8 10.2891 1.32626   2
   2   4   8 12.2748 1.33537   2
  -2   4  -8 12.1208 1.30063   4
   2   4   8 13.4808 1.62961   3
  -2  -4  -9 20.3530 1.66364   2
  -2   4  -9 21.2331 1.63708   4
   2   4   9 22.6219 1.67281   2
   2   4   9 19.8480 1.92389   3
   2   4   9 19.1567 1.76242   1
  -2   4 -10 8.33419 1.26599   4
   2   4  10 10.0202 1.67587   3
   2   4  10 8.15286 1.38458   1
   2   4  10 8.71725 1.31323   2
  -2  -4 -10 7.39400 1.35398   2
   2   4  11 4.79651 1.61126   3
  -2   4 -11 2.86238 1.19990   4
   2   4  11 3.69941 1.30946   1
   2   4  11 3.73579 1.28612   2
  -2  -4 -11 3.70742 1.36377   2
   2   4  12 67.0192 3.49299   3
  -2  -4 -12 53.4170 3.19912   2
   2   4  12 57.0498 3.19009   1
   2   4  12 52.9961 3.11520   2
   2   4  13 8.84954 1.69781   3
  -2  -4 -13 9.24367 1.56115   2
   2   4  13 7.51172 1.38813   1
   2   4  13 7.81279 1.38711   2
   2   4  14 17.6896 1.71211   1
   2   4  14 16.4937 1.66286   2
   2   4  15 50.3708 3.05451   2
   2   4  15 55.0948 3.10284   1
  -2  -4 -16 39.4957 2.54278   1
   2   4  16 38.9034 2.48976   1
   2   4  16 33.5276 2.45801   2
  -2  -4 -17 10.6991 1.78729   1
   2   4  17 12.7098 1.79386   2
  -2  -4 -17 13.0637 1.91224   3
   2   4  17 17.4244 1.75544   1
   2   4  18 76.6305 4.52455   2
  -2  -4 -18 85.8907 4.57116   1
   2   4  18 86.5040 4.52156   1
  -2  -4 -18 90.2186 4.72156   3
   2   4  19 50.2137 3.58110   2
  -2  -4 -19 63.0567 3.62381   1
   2   4  19 65.4641 3.52970   1
  -2  -4 -19 69.7149 3.80486   3
   2   4  20 63.8124 3.92082   2
  -2  -4 -20 72.7928 4.06201   3
  -2  -4 -20 66.3813 3.95846   1
   2   4  20 72.5742 3.82589   1
   2   4  21 13.1898 2.06765   2
  -2  -4 -21 26.3413 2.22038   3
  -2  -4 -21 17.9358 2.05784   1
   2   4  21 21.3903 1.88594   1
  -2  -4 -22 1.96836 1.63652   3
  -2  -4 -22 0.54894 1.70473   1
   2   4  22 1.35821 1.65964   2
  -2  -4 -23 15.4758 2.04430   3
   2   4  23 11.6340 1.97763   2
  -2  -4 -24 7.04297 1.79264   3
   2   4  24 1.49222 1.70322   2
  -2  -4 -25 9.54877 1.93557   3
   2   4  25 6.21339 1.86945   2
  -2  -4 -26 5.00309 1.87251   3
   2   4  26 2.20706 1.84907   2
  -2  -4 -27 6.38997 1.86922   3
   2   4  27 2.61847 1.95233   2
  -2  -4 -28 0.78068 1.89776   3
  -2  -4 -29 9.28433 2.14384   3
  -2  -4 -30 5.63278 2.04557   3
  -2  -4 -31 8.78101 2.25250   3
  -2  -4 -32 0.45014 2.08236   3
  -2  -4 -33 13.4035 2.53576   3
  -2  -4 -34 1.28632 2.33435   3
   2  -5 -33 0.87363 1.97573   3
  -2   5  33-4.50473 2.03326   2
   2  -5 -32-0.23650 1.92035   3
  -2   5  32 2.11202 1.94425   2
   2  -5 -31 5.77713 2.03242   3
  -2   5  31 3.96880 1.90458   2
   2  -5 -30 1.39887 1.90009   3
  -2   5  30 1.69461 1.79243   2
   2  -5 -29 3.99606 1.86137   3
  -2   5  29 5.32190 1.90155   2
   2  -5 -28 4.21930 1.84556   3
  -2   5  28 2.18474 1.74938   2
   2  -5 -27-0.16605 1.77653   3
  -2   5  27 0.33214 1.70395   2
  -2   5  26 4.10059 1.74054   2
  -2   5  26 10.1630 1.76008   1
  -2   5  25-0.42218 1.63997   2
  -2   5  25-0.59090 1.52075   1
  -2   5  24 9.84466 1.76629   2
  -2   5  24 13.2689 1.77397   1
  -2   5  23 5.68598 1.63121   2
  -2   5  23 1.41989 1.46294   1
  -2   5  22 2.80796 1.52443   2
  -2   5  22 1.81440 1.42098   1
  -2   5  21 10.4901 1.67687   2
  -2   5  21 10.8155 1.57392   1
  -2   5  20 8.21422 1.59754   2
  -2   5  20 8.07320 1.49751   1
  -2   5  19 2.32309 1.48951   2
  -2   5  19 0.02447 1.37299   1
  -2   5  18 10.4067 1.59905   2
  -2  -5  18 10.7987 1.10398   2
  -2   5  18 9.65804 1.53572   1
  -2   5  17 7.77050 1.44948   1
  -2  -5  17 6.42771 0.99729   2
  -2   5  17 4.98360 1.47635   2
  -2   5  16 0.53418 1.34528   1
  -2  -5  16-0.12857 0.89097   2
  -2   5  16 1.49425 1.36879   2
  -2   5  15 17.8347 1.70024   2
  -2   5  15 19.7213 1.73620   1
  -2  -5  15 16.0166 1.28936   2
  -2   5  14 14.6152 1.52870   2
  -2  -5  14 13.4219 1.19931   2
  -2  -5  14 15.3778 1.15085   2
  -2   5  14 13.0106 1.64285   1
   2  -5 -14 14.1362 1.66339   2
   2  -5 -13 1.52137 1.36040   2
  -2   5  13 1.73460 1.20231   2
  -2  -5  13 1.82466 0.82568   2
  -2   5  13 2.66544 1.38155   1
  -2  -5  13 1.58348 0.94145   2
   2  -5 -12 0.61462 1.27399   2
  -2   5  12 1.35993 1.16055   2
  -2   5  12-0.02240 1.10919   3
  -2  -5  12 0.54114 0.79000   2
  -2  -5  12-0.86201 1.01627   2
  -2   5  12 1.11677 1.40579   1
  -2   5  11 16.4291 1.51566   2
   2  -5 -11 16.7923 1.60777   2
  -2  -5  11 17.5674 1.20786   2
  -2   5  11 17.4329 1.55658   3
  -2   5  10 1.09024 1.14159   2
   2  -5 -10 0.12494 1.22364   2
  -2  -5  10 2.69757 0.82645   2
  -2   5  10 2.24032 1.07078   3
   2  -5  -9 0.01691 1.14485   2
  -2   5   9-1.55890 1.10269   2
   2   5  -9-1.07811 0.93476   2
  -2   5   9 1.39413 1.06046   3
  -2  -5   9 1.01216 0.81871   2
   2  -5  -8 13.5489 1.47519   4
  -2   5   8 14.0747 1.34223   2
  -2  -5   8 12.8571 1.08110   2
  -2   5   8 12.8959 1.33778   3
   2   5  -8 12.0473 1.20910   2
   2  -5  -8 12.5104 1.34893   2
   2  -5  -7 15.5706 1.43224   2
   2   5  -7 17.5814 1.37779   2
  -2   5   7 16.7822 1.42800   2
  -2  -5   7 18.0124 1.22517   2
   2  -5  -7 19.8076 1.60915   4
  -2   5   7 18.2699 1.46948   3
  -2  -5   7 17.2733 1.92697   4
   2  -5  -6 5.83916 1.08989   2
   2   5  -6 3.34842 1.07746   2
   2  -5  -6 3.39518 1.11662   4
  -2  -5   6 4.04226 0.89052   2
  -2   5   6 5.04293 1.06801   2
  -2   5   6 5.45973 1.09658   3
  -2  -5   6 4.66644 1.56734   4
   2   5  -5 3.38758 1.08846   2
  -2   5   5 3.57597 1.00604   2
  -2  -5   5 3.47416 0.90584   2
  -2  -5   5 3.18557 1.62252   4
   2  -5  -5 2.88753 1.16693   4
   2  -5  -5 4.21350 1.04625   2
  -2   5   4 32.9367 1.89282   2
  -2  -5   4 32.8827 1.85557   2
   2  -5  -4 34.4855 2.09457   4
  -2  -5   4 35.6052 2.50267   4
   2   5  -4 30.9994 2.00304   2
   2  -5  -4 30.4534 1.91076   2
   2  -5  -3 1.99847 0.94242   2
  -2  -5   3 1.90385 0.88647   2
  -2   5   3 2.18785 0.92504   2
   2   5  -3 3.07321 1.12093   2
  -2  -5   3 1.61389 1.61541   4
   2  -5  -3 2.40940 1.07170   4
  -2  -5   2 25.6342 2.18554   4
   2  -5  -2 20.3717 1.57403   4
  -2  -5   2 22.6295 1.44611   2
  -2   5   2 22.6704 1.38698   2
   2  -5  -2 19.2349 1.42142   2
   2   5  -2 18.6243 1.57567   2
   2  -5  -1 4.78726 0.90633   2
   2   5  -1 5.93765 1.54677   1
   2   5  -1 4.44471 1.14052   2
  -2   5   1 6.05132 0.87455   2
  -2  -5   1 6.35591 1.00776   2
  -2  -5   1 6.90015 1.72184   4
   2  -5  -1 5.36947 1.14327   4
   2   5   0 3.43259 1.14624   2
   2   5   0 6.30907 1.56431   1
  -2  -5   0 7.14425 1.04518   2
  -2   5   0 7.73515 0.84465   2
  -2  -5   0 7.67400 1.76434   4
   2  -5   0 5.87421 0.87652   2
  -2  -5  -1 12.1838 1.86494   4
  -2  -5  -1 10.9135 1.17043   2
   2   5   1 11.2826 1.66300   1
   2   5   1 10.1722 1.33329   2
   2  -5   1 8.75666 0.90152   2
  -2   5  -1 12.7214 0.86984   2
   2   5   2 30.3836 1.96612   2
  -2  -5  -2 36.4332 2.63695   4
  -2  -5  -2 29.7625 1.86758   2
  -2   5  -2 29.5219 1.56027   2
  -2  -5  -3 4.65525 1.09316   2
  -2  -5  -3 2.62922 1.74603   4
   2   5   3 2.52522 1.16406   2
  -2  -5  -4 1.49650 1.06945   2
   2   5   4 2.29270 1.17643   2
   2   5   4 2.97658 1.57466   3
   2   5   5 27.9133 1.89936   2
  -2   5  -5 32.1234 2.06887   4
  -2  -5  -5 25.2025 1.82971   2
  -2  -5  -6 5.35584 1.28197   2
   2   5   6 8.82991 1.50686   1
  -2   5  -6 10.6413 1.38260   4
   2   5   6 9.19788 1.34146   2
  -2  -5  -7 5.26998 1.35350   2
   2   5   7 9.56550 1.35798   2
   2   5   7 7.86325 1.56555   1
  -2   5  -7 10.2164 1.35537   4
  -2  -5  -8 9.59270 1.58183   2
   2   5   8 16.3837 1.55412   2
   2   5   8 17.9611 1.81846   1
  -2   5  -8 19.8261 1.63421   4
  -2  -5  -9 1.47940 1.31357   2
   2   5   9 2.81399 1.44200   1
  -2   5  -9 3.95974 1.31166   4
   2   5   9 2.63916 1.34927   2
  -2  -5 -10 3.51009 1.46134   2
   2   5  10 6.57903 1.40229   2
   2   5  10 6.25661 1.55419   1
  -2   5 -10 9.37429 1.42493   4
  -2   5 -11 50.8694 2.88691   4
   2   5  11 47.0358 2.91199   1
   2   5  11 40.0857 2.74821   2
   2   5  12 36.8483 2.50407   2
   2   5  12 39.6038 2.60604   1
   2   5  13 1.55659 1.44323   1
   2   5  13 0.98970 1.44865   2
   2   5  14 14.1837 1.73889   1
   2   5  14 10.8315 1.70597   2
   2   5  15 24.8809 2.12830   2
   2   5  15 23.3353 2.08564   1
   2   5  16 5.12755 1.56212   1
   2   5  16 3.74792 1.54738   2
   2   5  17 1.67340 1.58701   1
   2   5  17-0.39264 1.59940   2
   2   5  18 28.3102 2.18286   1
   2   5  18 18.2962 2.15762   2
   2   5  19 5.55222 1.77357   2
   2   5  19 10.1828 1.74292   1
   2   5  20 7.79731 1.89585   2
   2   5  20 13.9360 1.85672   1
   2   5  21 3.82480 1.79978   2
   2   5  21 9.10779 1.69479   1
   2   5  22 0.45367 1.72491   2
   2   5  22 0.79240 1.56146   1
   2   5  23-0.15626 1.77347   2
   2   5  23 1.88885 1.58436   1
   2   5  24 3.36762 1.89740   2
   2   5  25 0.69019 1.82512   2
   2   5  26 2.42356 1.86927   2
   2   5  27 3.11710 1.92043   2
  -2  -5 -27 7.64881 2.16044   3
   2   5  28 0.46047 1.89452   2
  -2  -5 -28 0.05281 2.00778   3
   2   5  29 1.70091 1.88925   2
  -2  -5 -29-0.05371 2.04124   3
   2   5  30 2.94075 1.94692   2
  -2  -5 -30 6.18149 2.16889   3
  -2  -5 -31 9.71313 2.33499   3
  -2  -5 -32 3.26511 2.23678   3
  -2   6  30 2.43039 1.96139   2
  -2   6  29 0.33916 1.90131   2
  -2   6  28 2.29073 1.89906   2
  -2   6  27 1.33261 1.80307   2
  -2   6  26 0.03055 1.70584   2
  -2   6  25 0.23684 1.72744   2
  -2   6  24 10.2924 1.86113   2
  -2   6  24 11.7156 1.85871   1
  -2   6  23 1.91053 1.65314   2
  -2   6  23 2.92603 1.66919   1
  -2   6  22 1.66067 1.56500   2
  -2   6  22 4.00907 1.72975   1
  -2   6  21 11.1754 1.72120   2
  -2   6  21 10.5253 1.85725   1
  -2   6  20 0.15053 1.47474   2
  -2   6  20 2.87445 1.67455   1
  -2   6  19 1.28669 1.47993   2
  -2   6  19-0.21563 1.59728   1
  -2   6  18 3.66482 1.51552   2
  -2   6  18 4.06479 1.65788   1
  -2   6  17 12.0298 1.66379   2
  -2   6  17 15.8774 1.92421   1
  -2   6  16 6.30701 1.50745   2
  -2   6  16 6.28426 1.67717   1
  -2   6  15 10.5603 1.64120   2
  -2   6  15 17.2385 1.95984   1
  -2   6  14 55.7352 3.24803   1
  -2   6  14 46.2366 2.94469   2
  -2   6  13 30.3535 2.35655   1
  -2   6  13 21.7772 1.93538   3
  -2   6  13 20.6127 1.89779   2
   2  -6 -12 0.19289 1.41030   2
  -2   6  12 2.63240 1.78135   1
  -2   6  12-0.50524 1.36776   2
  -2   6  12 2.23174 1.36094   3
   2  -6 -11 13.8423 1.60563   2
  -2   6  11 12.5207 1.58253   2
  -2   6  11 18.5539 2.11018   1
  -2   6  11 14.0430 1.61199   3
   2  -6 -11 14.9007 1.84281   4
   2  -6 -10 12.4425 1.76265   4
  -2   6  10 12.0153 1.48783   2
   2  -6 -10 10.5468 1.48170   2
  -2   6  10 12.2790 1.51141   3
   2  -6  -9 8.71021 1.63159   4
  -2   6   9 8.18701 1.38703   2
   2   6  -9 8.00998 1.20818   2
   2  -6  -9 7.72607 1.40212   2
  -2   6   9 8.93900 1.44640   3
  -2   6   8 63.7881 3.44743   2
   2   6  -8 64.4830 3.34051   2
   2  -6  -8 59.2369 3.43094   2
   2  -6  -8 67.8849 3.67150   4
  -2   6   8 67.4380 3.54178   3
  -2   6   7 50.9736 2.92888   2
   2   6  -7 53.3037 2.84511   2
   2  -6  -7 46.9116 2.90498   2
   2  -6  -7 59.7048 3.19065   4
  -2   6   7 53.9347 3.02247   3
   2   6  -6 68.8979 3.68802   2
  -2   6   6 73.7776 3.71907   2
   2  -6  -6 71.9330 3.92509   4
  -2  -6   6 71.5574 4.24491   4
  -2   6   6 71.9082 3.83336   3
   2   6  -5 88.5030 4.65179   2
  -2   6   5 92.7191 4.79027   3
  -2  -6   5 88.5358 5.13092   4
   2  -6  -5 94.1051 4.85758   4
  -2   6   5 98.3293 4.65028   2
   2   6  -4 44.4260 2.65831   2
   2  -6  -4 48.9652 2.83059   4
  -2  -6   4 44.0743 3.17729   4
  -2   6   4 48.4557 2.63281   2
  -2  -6   3 23.1089 1.78565   2
  -2   6   3 32.6901 1.85728   2
   2   6  -3 28.1695 1.97749   2
  -2  -6   3 26.3628 2.53724   4
   2  -6  -3 29.9120 2.04647   4
  -2  -6   2 46.2892 2.72858   2
  -2   6   2 53.9264 2.69323   2
  -2  -6   2 50.4586 3.45102   4
   2  -6  -2 53.4743 2.97661   4
   2   6  -2 45.2258 2.84747   2
   2   6  -2 59.5395 3.41250   1
   2   6  -1 3.04206 1.85602   1
  -2  -6   1 0.48426 1.89146   4
  -2  -6   1 0.50253 1.10602   2
  -2   6   1 2.77901 1.01643   2
   2   6  -1 0.82806 1.25228   2
  -2  -6   0 100.343 5.06986   2
   2   6   0 118.916 5.61750   1
  -2   6   0 107.149 4.95760   2
   2   6   0 87.8559 5.11941   2
  -2  -6   0 118.181 5.81421   4
  -2  -6  -1 11.0566 1.31987   2
  -2  -6  -1 13.5991 2.11334   4
  -2   6  -1 9.47473 0.98490   2
   2   6   1 10.2503 1.44778   2
  -2   6  -2 33.0963 1.86729   2
   2   6   2 37.4995 2.34068   2
  -2  -6  -2 41.1411 2.24168   2
  -2  -6  -2 45.7034 3.04389   4
   2   6   3 15.1158 1.64323   2
  -2  -6  -3 16.4006 1.54569   2
  -2  -6  -3 20.0370 2.26410   4
   2   6   4 15.6829 1.60386   2
  -2  -6  -4 19.9195 2.34308   4
  -2  -6  -4 13.4699 1.54625   2
   2   6   5 13.7037 1.97345   1
  -2  -6  -5 13.4313 2.28814   4
   2   6   5 11.6414 1.52352   2
  -2  -6  -5 11.8520 1.48889   2
   2   6   6 7.58892 1.79670   1
   2   6   6 8.84684 1.48863   2
  -2  -6  -6 12.5748 2.19526   4
  -2  -6  -6 4.29028 1.43209   2
   2   6   7 17.0433 1.69887   2
   2   6   7 20.5808 2.05857   1
  -2  -6  -7 9.86524 1.67209   2
   2   6   8 9.50789 1.59015   2
   2   6   8 10.7581 1.92180   1
   2   6   9 28.8451 2.32366   1
   2   6   9 22.0392 2.02110   2
   2   6  10 12.1319 1.70589   2
   2   6  10 15.0452 1.93571   1
   2   6  11 29.0014 2.39221   1
   2   6  11 25.0013 2.11028   2
   2   6  12 1.16236 1.72800   1
   2   6  12 2.18796 1.59489   2
   2   6  13 5.98677 1.73656   1
   2   6  13 2.96544 1.63892   2
   2   6  14 8.68985 1.83507   1
   2   6  14 5.85185 1.70988   2
   2   6  15 4.87316 1.66756   1
   2   6  15 5.66166 1.71046   2
   2   6  16 1.81837 1.63130   1
   2   6  16 0.90552 1.60402   2
   2   6  17 1.44413 1.55212   1
   2   6  17-1.36966 1.68416   2
   2   6  18 1.81905 1.63290   1
   2   6  18-0.05979 1.67128   2
   2   6  19 6.79703 1.68520   1
   2   6  19 5.05435 1.83642   2
   2   6  20 5.86798 1.77154   1
   2   6  20 2.57936 1.79893   2
   2   6  21 0.91887 1.65990   1
   2   6  21 0.54701 1.81475   2
   2   6  22 7.87086 1.86773   1
   2   6  22 3.91042 1.94009   2
   2   6  23 2.11600 1.65109   1
   2   6  23 0.16849 1.84342   2
   2   6  24 2.56935 1.76431   1
   2   6  24 2.53837 1.90131   2
   2   6  25 3.89507 1.70233   1
   2   6  25 0.14052 1.88622   2
   2   6  26 0.49977 1.88273   2
   2   6  27 4.60224 2.04396   2
  -2   7  27 3.77401 1.89980   2
  -2   7  26-0.59029 1.78864   2
  -2   7  25 2.41517 1.77682   2
  -2   7  24-0.35231 1.71561   2
  -2   7  23 0.34258 1.67820   2
  -2   7  22 3.02758 1.66509   2
  -2   7  22 5.74170 2.04626   1
  -2   7  21 0.02706 1.63651   2
  -2   7  21-3.43121 2.02817   1
  -2   7  20 0.36985 1.58222   2
  -2   7  20 3.86657 2.01222   1
  -2   7  19-1.23686 1.56413   2
  -2   7  19 0.65642 1.93291   1
  -2   7  18 7.85849 1.68463   2
  -2   7  18 9.12967 2.03201   1
  -2   7  17 2.48640 1.55975   2
  -2   7  17 4.31806 2.03623   1
  -2   7  16-0.91538 1.53343   2
  -2   7  16 0.16005 1.90163   1
  -2   7  15 1.22389 1.49444   2
   2  -7 -15 0.08890 1.84333   4
  -2   7  15-1.30775 1.97499   1
  -2   7  14-1.63757 1.53468   2
   2  -7 -14 2.15280 1.86800   4
  -2   7  14 0.50178 1.99264   1
  -2   7  13 0.86066 1.52856   2
   2  -7 -13 1.81614 1.73457   4
  -2   7  13 2.59967 2.03305   1
  -2   7  12-1.10938 1.52113   2
   2  -7 -12 3.24658 1.80049   4
  -2   7  12 2.84602 2.12498   1
  -2   7  11 10.5614 1.69132   2
   2  -7 -11 13.0871 1.94820   4
  -2   7  11 15.4158 2.34596   1
  -2   7  10 3.04114 1.52655   2
   2  -7 -10 4.84043 1.74244   4
  -2   7  10 4.67673 2.26124   1
  -2   7   9-2.67123 1.54416   2
   2  -7  -9 1.54562 1.72214   4
  -2   7   8 8.69299 1.63271   2
   2  -7  -8 8.46078 1.84888   4
   2  -7  -7 17.4089 2.02053   4
   2  -7  -6 9.46531 1.77916   4
  -2  -7   5 32.6550 2.84002   4
   2  -7  -5 33.4259 2.48981   4
  -2  -7   4 6.09810 2.11363   4
   2  -7  -4 5.14829 1.59618   4
   2   7  -4 2.33714 2.14205   1
   2  -7  -3 16.3969 1.83778   4
  -2  -7   3 16.9592 2.35358   4
   2   7  -3 21.1845 2.58957   1
   2   7  -2-2.37945 2.14221   1
  -2  -7   2-0.58124 2.00035   4
   2   7  -1 4.10488 1.51280   2
   2   7  -1 5.60886 2.21000   1
  -2  -7   1 6.03614 2.11589   4
   2   7   0 0.73312 1.48875   2
   2   7   0 3.13313 2.17128   1
  -2  -7   0-1.41981 2.04566   4
   2   7   1 2.22325 1.45500   2
  -2  -7  -1 3.63004 2.08157   4
   2   7   2 0.17472 1.44104   2
  -2  -7  -2 0.84847 2.04436   4
   2   7   3 3.01255 1.51984   2
  -2  -7  -3 2.39091 2.14384   4
   2   7   4 1.87938 1.56703   2
  -2  -7  -4 1.81481 2.12799   4
   2   7   5 3.86322 1.58683   2
   2   7   5 4.25347 2.00613   1
  -2  -7  -5 6.50341 2.17386   4
   2   7   6 3.41559 1.59116   2
   2   7   6 2.04123 1.98828   1
  -2  -7  -6 3.97027 2.15523   4
   2   7   7 5.35839 1.63844   2
  -2  -7  -7 5.80834 2.28052   4
   2   7   7 4.83124 2.03661   1
  -2  -7  -8 0.87457 2.15528   4
   2   7   8 2.77631 1.91409   1
   2   7   8 1.57161 1.60666   2
  -2  -7  -9 0.11625 2.15486   4
   2   7   9 0.68254 1.60729   2
   2   7   9 0.04027 1.91019   1
   2   7  10 2.48190 1.66653   2
   2   7  10 3.77582 1.91870   1
   2   7  11-0.88871 1.66310   2
   2   7  11 0.27453 1.82034   1
   2   7  12 7.81983 1.82553   2
   2   7  12 8.32055 2.01354   1
   2   7  13 1.57338 1.69717   2
   2   7  13 2.65580 1.87925   1
   2   7  14 5.38085 1.79777   2
   2   7  14 4.61991 1.89730   1
   2   7  15 6.96512 1.81672   2
   2   7  15 8.34522 1.90113   1
   2   7  16-1.22279 1.73845   2
   2   7  17 3.84893 1.81509   2
   2   7  18 0.99684 1.76903   2
   2   7  19 1.41649 1.84120   2
   2   7  20-0.16811 1.82194   2
   2   7  21 1.82428 1.89250   2
   2   7  22 0.59937 1.89652   2
   2   7  23 3.63800 2.03920   2
   2   7  24 1.17694 2.02715   2
   2  -8  -5 2.19290 1.79401   4
  -2  -8   4 9.95623 2.33648   4
  -2  -8   3-1.15514 2.08606   4
  -2  -8   2-1.45837 2.09526   4
  -2  -8   1-0.93681 2.12251   4
  -2  -8   0-0.29711 2.17601   4
  -2  -8  -1 1.98813 2.20905   4
  -2  -8  -2 5.84506 2.39307   4
  -2  -8  -3 9.93354 2.55575   4
  -2  -8  -4 0.06305 2.26678   4
  -2  -8  -5 1.71643 2.30215   4
  -2  -8  -6 5.21968 2.39871   4
  -2  -8  -7 11.9005 2.43373   4
  -2  -8  -8 5.73239 2.37006   4
  -2  -8  -9 6.28974 2.42216   4
  -2  -8 -10 1.51715 2.27589   4
  -2  -8 -11 4.84023 2.49066   4
  -2  -8 -12 6.95488 2.57248   4
  -2  -8 -13 0.45856 2.37319   4
   2   8  13 2.46382 2.02014   2
  -2  -8 -14 6.28893 2.60589   4
   2   8  14 5.81864 2.05973   2
   2   8  15 0.44789 1.98303   2
   2   8  16 2.55073 1.99406   2
   2   8  17 0.63194 2.03253   2
   2   8  18 0.74528 1.99289   2
   2   8  19-1.63978 2.00525   2
   2   8  20-1.55620 2.02281   2
  -3   0  41-5.27533 1.96467   2
  -3   0  40-1.83376 1.88159   2
  -3   0  39 1.42095 1.83284   2
  -3   0  38-1.51257 1.79278   2
  -3   0  37 2.13174 1.77451   2
  -3   0  36 1.38584 1.75096   2
  -3   0  35-2.51899 1.77736   2
  -3   0  34-1.60250 1.65848   2
  -3   0  33 3.38296 1.63245   2
  -3   0  32 0.84057 1.67067   2
  -3   0  31 43.8677 2.91403   2
  -3   0  30-0.28570 1.58756   2
  -3   0  29 4.59514 1.58517   2
  -3   0  28 4.95730 1.57700   2
   3   0 -27 1.67321 0.96616   1
  -3   0  27 0.75553 1.49823   2
   3   0 -26 1.21337 0.85986   1
  -3   0  26 2.56053 1.48088   2
   3   0 -25 6.78481 0.88298   1
  -3   0  25 7.19030 1.47287   2
   3   0 -24 1.78305 0.71441   1
  -3   0  24 2.92222 1.37620   2
   3   0 -23 9.89600 1.86683   2
  -3   0  23 12.1015 1.51140   2
   3   0 -23 8.35211 0.81315   1
   3   0 -22-0.64170 1.62186   2
  -3   0  22 0.93407 1.29858   2
   3   0 -21 4.27604 1.58348   2
  -3   0  21 5.17730 1.30376   2
   3   0 -20 2.06507 1.48425   2
  -3   0  20 0.59147 1.20420   2
   3   0 -19 8.01046 1.56217   2
  -3   0  19 7.23914 1.21441   2
   3   0 -18 10.4342 1.61313   2
  -3   0  18 13.2654 1.41832   2
   3   0 -17 13.4536 1.65865   2
  -3   0  17 8.71587 1.40141   2
   3   0 -16 4.50796 1.48672   2
  -3   0  16 3.76169 1.29409   2
   3   0 -15 16.1849 1.76423   2
  -3   0  15 16.8100 1.60058   2
  -3   0  14 19.4974 1.64827   2
   3   0 -14 17.6623 1.80507   2
  -3   0  13 47.1003 2.64254   2
   3   0 -13 44.7749 2.78866   2
   3   0 -12 8.44392 1.62286   2
  -3   0  12 9.86939 1.43850   2
  -3   0  11 26.3416 1.90484   2
  -3   0  10-1.42643 1.26402   2
  -3   0   9 41.1206 2.45079   2
   3   0  -8 1.32845 0.81133   4
  -3   0   7 9.22915 0.58637   1
   3   0  -7 10.4864 0.92004   4
  -3   0   6 1.50939 0.40707   1
   3   0  -6 1.61564 0.72136   4
   3   0  -5 17.7421 1.45481   2
  -3   0   5 21.9023 1.10536   1
   3   0  -5 20.4374 1.22794   4
  -3   0   4 2.20029 0.70103   4
   3   0  -4 2.72654 0.95898   2
   3   0  -3 52.9922 2.80093   2
  -3   0   3 55.6345 2.72687   4
   3   0  -2 68.6065 3.42746   2
   3   0  -1 99.2335 4.68444   3
   3   0  -1 98.8470 4.80022   2
  -3   0   1 95.9826 4.80906   2
   3   0   0 51.2952 2.57893   3
   3   0   0 53.3243 2.69607   2
  -3   0   0 50.7183 2.75048   2
   3   0   1 82.7058 3.90650   2
  -3   0  -1 77.4498 3.92865   2
   3   0   1 75.6772 3.80257   3
  -3   0  -1 80.0021 3.83374   3
   3   0   2 175.472 8.76167   2
  -3   0  -2 193.218 8.73959   3
  -3   0  -2 187.554 8.78421   2
   3   0   3 43.9447 2.35014   2
  -3   0  -3 42.9239 2.30772   3
  -3   0  -3 45.3775 2.43882   2
  -3   0  -4-0.49098 0.82588   3
   3   0   4-0.99542 0.92538   2
  -3   0  -4-0.82984 1.06831   2
  -3   0  -5 0.29871 0.80184   3
   3   0   5 0.30866 1.00203   2
  -3   0  -5-1.49570 1.12623   2
   3   0   6 0.93397 0.97730   2
  -3   0  -6 1.43153 1.11615   2
  -3   0  -7 1.54255 1.07174   2
   3   0   7 0.05800 0.95335   2
   3   0   8-0.45299 0.92014   2
  -3   0  -8-0.23490 1.16834   2
   3   0   9 5.27488 1.00821   2
  -3   0  -9 4.29429 1.23736   2
   3   0  10 2.15680 0.99565   2
  -3   0 -10 2.35518 1.23778   2
   3   0  11 1.61712 0.97090   2
  -3   0 -11 0.33219 1.26733   2
   3   0  12 3.22935 1.03394   2
  -3   0 -12 4.63093 1.29166   2
   3   0  13-0.80918 1.01595   2
  -3   0 -13 1.01552 1.24724   2
   3   0  14 0.51771 0.92727   2
  -3   0 -14-1.56680 1.21268   2
  -3   0 -15-0.27643 1.16656   2
   3   0  15 1.99674 0.93846   2
  -3   0 -16-1.96581 1.27119   2
   3   0  16 0.75220 0.93475   2
  -3   0 -17 1.23588 1.30615   2
   3   0  17 3.17703 0.99101   2
  -3   0 -18 7.51916 1.44131   2
   3   0  18 7.83335 1.12576   2
  -3   0 -19 1.76909 1.38386   2
   3   0  19-0.81876 1.08054   2
  -3   0 -20-0.34273 1.41914   2
   3   0  20-1.02707 1.10296   2
  -3   0 -21 6.69956 1.56466   2
   3   0  21 8.25772 1.26536   2
  -3   0 -22 18.1297 1.87816   2
   3   0  22 17.5667 1.60545   2
   3   0  23 13.2333 1.52782   2
   3   0  24 3.31493 1.34251   2
   3   0  25 0.02086 1.28928   2
   3   0  26 3.89470 1.37002   2
   3   0  27 6.18889 1.46399   2
   3   0  28 3.93174 1.42992   2
   3   0  29 0.61225 1.41474   2
   3   0  30 2.62722 1.48257   2
   3   0  31 0.37193 1.43439   2
   3   0  32 3.95437 1.52718   2
   3   0  33 1.40850 1.52106   2
   3   0  34 0.29482 1.52373   2
   3   0  35-0.30117 1.53698   2
   3   0  36-0.67470 1.58090   2
   3   0  37 0.54477 1.62548   2
   3   0  38 4.83033 1.73118   2
   3   0  39 1.02024 1.69006   2
   3   0  40 0.30785 1.74779   2
  -3  -1  42 0.41688 1.85988   2
  -3  -1  41 5.85317 1.93658   2
  -3   1  40-0.03534 1.96656   2
  -3  -1  40-1.01490 1.81836   2
  -3   1  39 1.70132 1.94950   2
  -3  -1  39-0.72083 1.74227   2
  -3   1  38 11.3786 2.07143   2
  -3  -1  38 9.77101 1.92206   2
  -3  -1  37 1.86802 1.71925   2
  -3   1  37 1.95096 1.95583   2
  -3   1  36 2.80932 1.84411   2
  -3  -1  36 4.05609 1.71783   2
  -3  -1  35 0.38208 1.61590   2
  -3   1  35 0.62988 1.82157   2
  -3  -1  34 2.70487 1.62840   2
  -3   1  34 3.99352 1.83101   2
  -3  -1  33 15.4293 1.83740   2
  -3   1  33 20.1317 2.13894   2
  -3  -1  32 3.97926 1.61051   2
  -3   1  32 5.64281 1.78642   2
  -3  -1  31 11.3175 1.77133   2
  -3   1  31 12.7845 1.91174   2
  -3  -1  30 21.4037 2.03013   2
  -3   1  30 19.2305 2.08431   2
  -3  -1  29 109.151 5.64602   2
  -3   1  29 112.935 5.72183   2
  -3  -1  28 21.6262 1.97080   2
  -3   1  28 22.7051 2.09005   2
  -3   1  27 66.7388 3.73627   2
  -3  -1  27 66.1723 3.65347   2
  -3   1  26 2.99754 1.58957   2
  -3  -1  26 2.39370 1.44477   2
  -3  -1  25 90.9475 4.67612   2
  -3   1  25 90.5959 4.74988   2
   3   1 -24 9.35953 1.85326   2
  -3   1  24 8.36852 1.57261   2
  -3  -1  24 9.37704 1.48812   2
  -3  -1  23 69.9580 3.81107   2
  -3   1  23 75.8753 3.88621   2
   3   1 -23 69.7613 4.05605   2
  -3   1  22 167.190 8.20990   2
  -3  -1  22 172.240 8.17679   2
   3  -1 -22 165.123 8.37580   2
   3   1 -22 171.785 8.35735   2
  -3   1  21 43.3060 2.67356   2
   3  -1 -21 42.8428 2.89628   2
  -3  -1  21 47.8633 2.64121   2
   3   1 -21 43.5563 2.87757   2
  -3   1  20 122.550 6.15138   2
   3   1 -20 120.718 6.28196   2
  -3  -1  20 128.593 6.12130   2
  -3   1  19 74.8030 3.92949   2
  -3  -1  19 77.0196 3.91762   2
   3   1 -19 73.2535 4.09916   2
  -3   1  18 69.0378 3.72457   2
  -3  -1  18 73.0108 3.71882   2
   3   1 -18 70.6521 3.89304   2
  -3  -1  17 2.31023 1.21358   2
  -3  -1  16 118.956 5.86707   2
  -3  -1  15 20.6272 1.73100   2
  -3  -1  14 16.0379 1.49922   2
   3  -1 -14 12.2105 1.65621   2
  -3  -1  13 57.2691 3.11483   2
  -3  -1  13 61.7079 3.20674   2
   3  -1 -13 57.6469 3.26497   2
  -3  -1  12 37.7140 2.30724   2
   3  -1 -12 42.5109 2.50431   2
  -3  -1  12 46.1469 2.47410   2
  -3   1  12 39.6330 1.92526   1
   3   1 -11 106.589 4.98909   4
   3   1 -11 99.6025 4.68852   1
  -3   1  11 94.6067 4.61361   1
  -3  -1  11 119.056 5.01955   2
   3  -1 -11 106.999 4.99287   2
  -3  -1  11 96.1867 4.87859   2
  -3   1  10 13.6845 1.40066   2
  -3  -1  10 14.6016 1.35099   2
  -3  -1  10 15.9266 1.44854   2
   3  -1 -10 15.5082 1.60703   2
   3   1 -10 12.8752 0.92763   1
   3   1 -10 15.0609 1.41567   4
  -3  -1   9 143.237 7.45236   2
   3   1  -9 162.545 7.54312   4
  -3   1   9 166.884 7.50564   2
   3  -1  -9 167.868 7.54859   2
   3   1  -9 152.287 7.30616   1
  -3  -1   8 3.76403 1.10985   2
   3   1  -8 5.07636 0.65572   1
   3   1  -8 5.68462 1.13781   4
   3  -1  -8 6.40347 1.41619   2
  -3   1   8 6.00635 1.22683   2
  -3  -1   7 1.78213 1.07160   2
   3   1  -7 1.23785 0.58378   1
   3   1  -7 2.05380 1.00798   4
   3   1  -7 2.50773 0.98675   2
  -3   1   7 2.26699 1.15394   2
   3   1  -6 505.614 24.5807   2
  -3   1   6 545.718 24.6105   2
   3   1  -6 525.458 24.6330   4
  -3  -1   6 526.294 24.6271   4
  -3  -1   6 511.667 24.5910   2
   3   1  -6 548.596 24.5086   1
   3   1  -5 1227.24 56.5483   1
  -3   1   5 1216.77 56.5983   2
  -3   1   5 1235.56 56.6326   2
  -3  -1   5 1273.47 56.6801   4
  -3  -1   5 1227.67 56.5715   1
  -3  -1   5 1185.87 56.6241   2
   3   1  -5 1216.97 56.6288   2
  -3  -1   4 226.302 10.5267   1
   3   1  -4 233.194 10.5051   1
  -3   1   4 231.528 10.5627   2
  -3  -1   4 221.581 10.6078   2
   3   1  -4 215.115 10.5897   2
  -3   1   4 212.005 10.5967   2
  -3  -1   4 230.846 10.6381   4
  -3   1   3 863.854 39.4787   2
  -3  -1   3 839.799 39.4622   1
   3   1  -3 866.865 39.4513   1
  -3  -1   3 822.282 39.5150   2
  -3  -1   3 874.337 39.5646   4
   3   1  -2 259.159 11.5080   1
  -3  -1   2 244.134 11.5199   1
   3  -1  -2 261.688 11.5295   2
  -3   1   2 235.831 11.5257   2
  -3  -1   2 226.430 11.5744   2
  -3   1   1 308.629 14.2285   2
  -3  -1   1 277.895 14.2696   2
  -3  -1   1 297.509 14.2206   1
   3   1  -1 312.746 14.2132   1
   3  -1  -1 303.415 14.2082   2
  -3   1   1 311.764 14.1198   3
   3  -1   0 50.6854 2.53527   2
  -3   1   0 48.6427 2.57869   2
   3   1   0 48.3899 2.66960   3
   3   1   0 48.9217 2.51143   1
  -3  -1   0 51.5583 2.56024   1
  -3  -1   0 49.3245 2.71565   2
   3  -1   1 166.645 7.96216   2
   3   1   1 171.124 7.97720   1
  -3  -1  -1 169.290 7.99150   1
   3   1   1 161.904 8.05775   3
  -3   1  -1 176.370 7.99283   2
   3  -1   2 1128.43 51.4014   2
  -3   1  -2 1128.64 51.4066   2
   3   1   2 1080.15 51.4880   3
  -3  -1  -2 1097.10 51.4322   1
   3  -1   3 10.2505 1.03195   2
  -3  -1  -3 9.74776 1.08883   1
   3   1   3 9.49583 1.22157   3
  -3  -1  -3 10.4582 1.31569   3
  -3   1  -3 9.02316 1.06702   2
  -3   1  -4 111.893 5.40280   2
   3  -1   4 115.611 5.40376   2
   3   1   4 111.867 5.51490   3
  -3  -1  -4 110.601 5.50698   3
  -3  -1  -5 2.67823 1.05473   3
   3   1   5 1.62891 1.07961   3
  -3   1  -5 2.80104 0.92479   2
   3   1   5 0.32334 1.05899   2
   3  -1   5 1.84861 0.80527   2
   3   1   6 41.5502 2.45869   2
  -3   1  -6 42.8568 2.37476   2
  -3  -1  -6 45.9933 2.52500   3
   3  -1   6 46.0432 2.30108   2
   3  -1   7 26.6606 1.61185   2
   3   1   7 28.7893 1.83687   2
  -3  -1  -7 26.6053 1.84493   3
  -3   1  -7 27.8444 1.71199   2
   3   1   8 140.146 6.61349   2
   3  -1   8 138.724 6.49540   2
  -3  -1  -8 134.155 6.67394   3
  -3   1  -8 134.742 6.53629   2
  -3  -1  -8 135.935 6.67034   2
   3   1   9 22.0246 1.62643   2
   3  -1   9 20.4020 1.36297   2
  -3  -1  -9 20.2082 1.61543   3
  -3  -1  -9 18.6085 1.56948   1
  -3  -1  -9 20.9282 1.76669   2
  -3   1  -9 19.5388 1.49013   2
   3  -1  10 61.1425 3.02346   2
   3   1  10 63.3455 3.22087   2
  -3  -1 -10 57.8426 3.25365   3
  -3  -1 -10 58.2697 3.20152   1
  -3   1 -10 57.3424 3.07715   2
  -3  -1 -10 64.4592 3.34508   2
   3  -1  11 97.8168 4.78562   2
   3   1  11 97.7680 4.91035   2
  -3  -1 -11 101.829 5.02856   3
  -3  -1 -11 96.6752 4.95101   1
  -3   1 -11 98.0073 4.84849   2
  -3  -1 -11 107.967 5.05938   2
  -3  -1 -12 84.2569 3.97771   2
   3   1  12 73.4547 3.80977   2
  -3  -1 -12 76.1738 3.91025   3
   3  -1  12 72.7709 3.65870   2
  -3   1 -12 71.5273 3.72443   2
  -3  -1 -12 71.8668 3.82998   1
   3   1  13 44.3921 2.48117   2
  -3  -1 -13 37.9593 2.50654   3
   3  -1  13 43.8975 2.29104   2
  -3   1 -13 42.4069 2.37484   2
  -3  -1 -13 47.9683 2.69613   2
  -3  -1 -13 43.5105 2.50629   1
  -3   1 -14 7.79181 1.15087   2
   3  -1  14 9.27555 0.99241   2
   3   1  14 8.56831 1.20840   2
  -3  -1 -14 9.92686 1.52403   2
  -3  -1 -14 8.68067 1.28862   1
  -3  -1 -14 10.9311 1.33489   3
   3   1  15 14.7156 1.46093   2
  -3  -1 -15 16.5547 1.74655   2
  -3  -1 -15 19.8126 1.55373   1
  -3   1 -15 16.8030 1.40777   2
   3  -1  15 17.5667 1.27736   2
   3  -1  16 36.8706 1.95905   2
   3   1  16 33.8383 2.08515   2
  -3  -1 -16 31.4980 2.16671   1
  -3  -1 -16 36.6674 2.34693   2
  -3   1 -16 31.2433 2.06987   2
  -3  -1 -17 0.99099 1.23852   1
  -3   1 -17 2.90844 1.14837   2
  -3  -1 -17 3.42180 1.51010   2
   3   1  17 2.28642 1.12118   2
   3  -1  17 3.29007 0.94492   2
   3  -1  18 59.7871 3.02428   2
   3   1  18 59.4163 3.16478   2
  -3  -1 -18 59.7773 3.27793   1
  -3   1 -18 53.5901 3.12750   2
  -3  -1 -18 58.7898 3.37472   2
  -3  -1 -19 8.08744 1.46197   1
  -3  -1 -19 10.0172 1.75158   2
  -3   1 -19 8.78163 1.37331   2
   3  -1  19 10.0897 1.13466   2
   3   1  19 9.82645 1.35066   2
  -3   1 -20 1.86515 1.30250   2
  -3  -1 -20-0.25716 1.62786   2
  -3  -1 -20 2.82457 1.45376   1
   3   1  20-0.52921 1.23487   2
   3  -1  20 1.61706 1.01130   2
  -3   1 -21 9.68165 1.61787   2
   3  -1  21 16.9123 1.39478   2
  -3  -1 -21 22.8393 1.93609   1
   3   1  21 16.2069 1.61183   2
  -3   1 -22 2.53004 1.41935   2
  -3  -1 -22 1.05081 1.47088   1
   3   1  22 3.97015 1.37325   2
   3  -1  22 3.54809 1.11096   2
  -3   1 -23 4.51241 1.67694   2
   3  -1  23 13.6546 1.36119   2
  -3  -1 -23 16.4313 1.94255   1
   3   1  23 13.2920 1.59383   2
  -3  -1 -24 33.4555 2.43101   1
   3   1  24 28.9316 2.12517   2
   3  -1  24 28.3891 1.86174   2
  -3   1 -24 17.5762 2.18157   2
  -3  -1 -25 100.149 4.68733   1
   3   1  25 85.3555 4.36989   2
   3  -1  25 84.8419 4.20522   2
  -3   1 -25 60.5257 4.45438   2
   3   1  26 30.6084 2.24996   2
   3  -1  26 30.6016 2.04755   2
  -3  -1 -26 28.3620 2.54857   1
   3  -1  27 9.31274 1.40639   2
   3   1  27 11.2455 1.64537   2
  -3  -1 -27 8.64277 2.01832   1
   3  -1  28 3.98843 1.32078   2
   3   1  28 2.36621 1.54390   2
   3  -1  29 10.5285 1.46268   2
   3   1  29 10.1345 1.71448   2
   3  -1  30 12.7436 1.55940   2
   3   1  30 11.9923 1.76638   2
   3  -1  31-0.50164 1.28892   2
   3   1  31-1.47212 1.59285   2
   3  -1  32 1.93407 1.33939   2
   3   1  32 1.38722 1.59803   2
   3  -1  33 5.37507 1.48064   2
   3   1  33 6.35366 1.75251   2
   3  -1  34 8.78482 1.57856   2
   3   1  34 8.33769 1.82972   2
   3  -1  35 4.64158 1.51209   2
   3   1  35 5.51197 1.79384   2
   3   1  36 3.11407 1.69588   2
   3  -1  36 1.70777 1.49252   2
   3  -1  37 0.05168 1.53005   2
   3   1  37 0.34727 1.73765   2
   3   1  38 1.05906 1.75401   2
  -3  -2  40 1.06296 1.71949   2
  -3  -2  39 0.70294 1.71177   2
  -3   2  38-0.54068 1.97590   2
  -3  -2  38-1.80881 1.67230   2
  -3   2  37 0.67202 2.00680   2
  -3  -2  37 0.88141 1.62507   2
  -3   2  36-1.21303 1.97001   2
  -3  -2  36 2.45004 1.60320   2
  -3   2  35 0.53890 1.92521   2
  -3  -2  35 1.28875 1.56813   2
  -3  -2  34 7.09443 1.65985   2
  -3   2  34 11.3028 1.99701   2
  -3   2  33 1.14975 1.85228   2
  -3  -2  33 1.85118 1.49081   2
  -3   2  32 5.56673 1.86316   2
  -3  -2  32 5.04722 1.53826   2
  -3  -2  31-2.64822 1.53250   2
  -3   2  31 1.39212 1.81375   2
  -3  -2  30 2.42173 1.46410   2
  -3   2  30 3.86878 1.76384   2
  -3  -2  29 0.64386 1.41619   2
  -3   2  29-0.94176 1.73267   2
  -3  -2  28 13.6463 1.64237   2
  -3   2  28 13.4762 1.85196   2
  -3  -2  27-0.12778 1.37331   2
  -3  -2  26 1.24028 1.38159   2
  -3  -2  25 8.26636 1.48034   2
  -3  -2  24 22.9357 1.82296   2
  -3  -2  23 2.89753 1.27098   2
  -3  -2  22 6.70040 1.34340   2
  -3  -2  21 4.03174 1.24023   2
   3  -2 -20 0.02788 1.57721   2
  -3  -2  20 0.79681 1.19064   2
  -3  -2  19 0.18649 1.12685   2
   3  -2 -19 0.10635 1.47658   2
  -3   2  19 1.00137 0.59127   1
  -3  -2  19 0.80320 1.12426   2
  -3   2  19 0.65964 1.25329   2
  -3  -2  18 11.7945 1.35504   2
   3  -2 -18 11.0419 1.66898   2
  -3   2  18 10.0389 0.84765   1
  -3  -2  18 9.90416 1.30045   2
  -3   2  18 8.69624 1.42107   2
  -3  -2  17 17.9698 1.49870   2
   3  -2 -17 15.0913 1.67583   2
  -3   2  17 16.1187 1.43263   2
  -3   2  17 14.0355 0.99854   1
  -3  -2  17 12.8973 1.37858   2
  -3  -2  16 0.03298 1.05150   2
  -3   2  16 1.05955 0.64271   1
  -3   2  16 2.45443 1.17857   2
  -3  -2  16 0.96885 1.17601   2
   3  -2 -16 2.19165 1.38037   2
  -3  -2  15 16.5704 1.48092   2
  -3   2  15 18.6959 1.59870   2
   3   2 -15 18.1203 1.78219   4
   3  -2 -15 19.4884 1.75367   2
  -3  -2  15 21.0791 1.64412   2
  -3   2  15 19.4578 1.16840   1
  -3  -2  14 38.0415 2.29112   2
   3   2 -14 41.9455 2.56067   4
  -3   2  14 41.2740 2.37070   2
   3  -2 -14 40.5475 2.48000   2
  -3  -2  14 46.2740 2.46750   2
  -3   2  14 36.8899 2.01997   1
   3   2 -13 34.7139 2.30514   4
  -3   2  13 32.3307 1.75243   1
  -3  -2  13 37.3332 2.21102   2
   3  -2 -13 31.1905 2.19694   2
  -3   2  13 35.1403 2.07702   2
  -3  -2  13 32.3324 2.06446   2
  -3  -2  12 98.5455 5.03547   2
   3   2 -12 110.338 5.27940   4
   3  -2 -12 105.401 5.13703   2
  -3  -2  12 120.041 5.18469   2
  -3   2  12 112.923 5.08045   2
   3  -2 -12 88.0098 4.89634   3
  -3  -2  11 18.6074 1.42991   2
   3   2 -11 18.0542 1.72174   4
   3  -2 -11 15.5687 1.56983   2
  -3   2  11 17.5200 1.49675   2
   3  -2 -11 14.0070 1.07917   3
  -3   2  10 24.4074 1.63233   2
   3  -2 -10 21.0932 1.71289   2
   3   2 -10 22.6142 1.88429   4
  -3  -2  10 18.3428 1.54986   2
   3  -2 -10 19.1512 1.21530   3
   3  -2  -9 6.61642 1.28420   2
  -3   2   9 8.56408 1.23637   2
  -3  -2   9 6.44042 1.19316   2
   3   2  -9 8.88184 1.48163   4
   3  -2  -9 6.79875 0.73517   3
   3   2  -9 7.30884 1.15604   2
   3   2  -8 18.4284 1.70554   4
   3   2  -8 17.8684 1.32309   1
  -3  -2   8 13.7537 1.40983   2
   3   2  -8 15.0050 1.36514   2
   3  -2  -8 22.5192 1.56961   2
  -3   2   8 20.3571 1.49130   2
   3   2  -7 20.8376 1.59864   2
  -3  -2   7 21.2075 1.64923   2
  -3  -2   7 21.4361 1.77164   4
   3   2  -7 20.6629 1.78874   4
   3   2  -7 22.6606 1.48879   1
   3  -2  -7 22.5442 1.67872   2
  -3   2   7 25.3439 1.56992   2
  -3  -2   6 0.14687 1.14112   2
   3   2  -6 0.25312 1.08865   2
  -3  -2   6 1.55462 1.17931   4
   3  -2  -6-1.19338 1.22091   2
   3   2  -6 0.22337 0.90136   1
  -3   2   6 0.23239 1.04072   2
   3   2  -5 197.966 8.74368   1
  -3  -2   5 187.411 8.90769   4
   3   2  -5 174.957 8.72923   2
  -3  -2   5 163.776 8.73597   2
  -3   2   5 200.333 8.73726   2
  -3   2   4 54.4165 2.91667   2
   3   2  -4 55.9179 2.95660   2
   3   2  -4 59.2786 2.92523   1
  -3  -2   4 55.7575 3.14044   4
  -3  -2   4 53.3478 2.96954   2
  -3   2   4 56.9773 2.67112   3
   3   2  -3 42.1906 2.19736   1
   3   2  -3 40.6414 2.26819   2
  -3   2   3 38.3751 2.08319   2
  -3   2   3 41.8535 2.19645   2
  -3  -2   3 42.3806 2.49080   4
  -3  -2   3 36.2997 2.29155   2
  -3   2   2 64.0480 3.15626   2
   3   2  -2 68.1448 3.19292   1
  -3   2   2 65.1152 3.08403   2
  -3  -2   2 56.0068 3.24539   2
  -3  -2   2 60.6230 3.22830   1
   3   2  -2 57.7175 3.26220   2
  -3   2   1 0.50692 0.78065   2
  -3   2   1 0.38782 0.48581   4
  -3  -2   1 0.88788 1.19136   2
   3   2  -1 0.01454 1.13542   2
  -3  -2   1-0.21709 0.99139   1
   3   2  -1 2.06783 0.95504   1
  -3   2   1-0.31389 0.85541   2
   3   2   0 8.77817 1.20213   2
  -3   2   0 10.4138 0.95042   2
  -3  -2   0 8.24997 1.16757   1
   3   2   0 9.07561 1.02706   1
  -3  -2   0 9.81617 1.31646   2
  -3   2   0 9.61096 0.71564   4
  -3   2   0 9.65275 1.00976   2
   3   2   1 1.41118 0.97602   1
  -3  -2  -1 2.76501 1.02178   1
  -3  -2  -1 0.52871 1.15448   2
  -3   2  -1 1.27109 0.78358   2
   3   2   1 1.09444 1.13764   2
   3   2   2 13.8234 1.45690   2
   3   2   2 11.7631 1.18313   1
  -3  -2  -2 12.7385 1.29826   1
   3  -2   2 14.9909 0.99491   2
   3   2   2 12.6316 1.47390   3
  -3   2  -2 14.8880 1.10467   2
  -3  -2  -2 14.8444 1.42684   2
  -3   2  -3 42.9215 2.26351   2
   3   2   3 48.6093 2.53236   2
  -3  -2  -3 44.2991 2.57158   2
   3  -2   3 44.0334 2.21983   2
   3   2   3 44.8401 2.41561   1
  -3  -2  -3 43.7377 2.49417   1
   3   2   3 42.2806 2.58818   3
  -3   2  -4 23.9224 1.41652   2
   3   2   4 24.3901 1.78821   2
   3  -2   4 25.2569 1.39619   2
  -3  -2  -4 25.9469 1.86519   2
   3   2   4 22.0800 1.60431   1
   3   2   4 24.7753 1.87919   3
   3   2   5 21.8943 1.61552   2
  -3   2  -5 21.2322 1.26606   2
  -3  -2  -5 19.4580 1.74375   2
   3   2   5 20.7554 1.73955   3
   3   2   5 17.1632 1.54601   1
   3  -2   5 20.1447 1.22397   2
   3  -2   6 0.33384 0.67534   2
   3   2   6 0.15126 1.24061   2
  -3   2  -6 0.20655 0.73446   2
  -3  -2  -6-0.32884 1.39271   2
   3   2   6 0.95841 1.29705   3
  -3  -2  -7 0.40809 1.41626   2
   3   2   7 1.82031 1.36131   3
  -3   2  -7 1.54536 0.76661   2
   3  -2   7 3.48823 0.75245   2
   3   2   8 128.175 6.68613   3
  -3  -2  -8 140.640 6.64278   2
  -3   2  -8 136.320 6.39044   2
   3  -2   8 135.941 6.37425   2
  -3  -2  -8 131.525 6.59250   1
  -3   2  -9 95.6879 4.57249   2
  -3  -2  -9 97.4596 4.88183   2
   3  -2   9 93.0853 4.55112   2
  -3  -2  -9 98.9895 4.81407   1
  -3  -2 -10 26.1225 1.92572   1
   3  -2  10 25.9731 1.49311   2
  -3   2 -10 27.2843 1.55943   2
  -3  -2 -11 8.07904 1.33136   1
   3  -2  11 8.08102 0.80905   2
  -3   2 -11 7.26763 0.91389   2
   3  -2  12 6.45920 0.79192   2
  -3   2 -12 7.23081 0.89504   2
  -3  -2 -12 6.58042 1.27748   1
   3  -2  13 0.92402 0.70377   2
  -3   2 -13 1.46458 0.82486   2
  -3  -2 -13 0.77158 1.18987   1
   3   2  14 6.15618 1.27354   2
   3  -2  14 5.31267 0.79265   2
  -3   2 -14 5.62815 0.94938   2
  -3  -2 -14 6.34041 1.28826   1
   3  -2  15 5.14783 0.83017   2
   3   2  15 3.84117 1.24660   2
  -3  -2 -15 2.73545 1.24202   1
  -3   2 -15 5.71134 0.99405   2
   3   2  16 20.4224 1.66463   2
   3  -2  16 19.4631 1.29691   2
  -3  -2 -16 18.8096 1.72228   1
  -3   2 -16 20.1909 1.45164   2
   3  -2  17 2.85750 0.86576   2
   3   2  17 2.57287 1.24918   2
  -3  -2 -17 4.00330 1.29619   1
  -3  -2 -17 3.29921 1.72745   2
  -3   2 -17 1.26306 1.04532   2
   3   2  18 4.42557 1.32964   2
   3  -2  18 4.51949 0.91796   2
  -3  -2 -18 3.76807 1.42500   1
  -3   2 -18 2.78494 1.15506   2
   3  -2  19 12.0648 1.13455   2
   3   2  19 13.7796 1.57008   2
  -3  -2 -19 9.99573 1.58465   1
  -3   2 -19 8.12480 1.38670   2
   3  -2  20 36.7548 1.93610   2
   3   2  20 35.3255 2.30207   2
  -3   2 -20 22.8163 2.13525   2
  -3  -2 -20 34.0278 2.34793   1
   3  -2  21 17.6125 1.33363   2
   3   2  21 17.4139 1.74183   2
  -3  -2 -21 15.4909 1.90758   3
  -3  -2 -21 12.8032 1.80984   1
  -3   2 -21 12.0711 1.62849   2
  -3   2 -22 0.37858 1.43618   2
  -3  -2 -22 3.96881 1.58650   1
  -3  -2 -22 0.19599 1.60718   3
   3   2  22 3.21621 1.49005   2
   3  -2  22 2.51610 1.05407   2
  -3   2 -23 1.90033 1.50582   2
  -3  -2 -23 5.13364 1.68060   1
  -3  -2 -23 1.67760 1.71114   3
   3   2  23 4.78642 1.57824   2
   3  -2  23 3.81463 1.10933   2
  -3   2 -24 4.85629 1.65809   2
  -3  -2 -24 7.70630 1.78930   1
  -3  -2 -24 10.8907 1.90185   3
   3   2  24 6.51907 1.64947   2
   3  -2  24 7.43345 1.23005   2
  -3   2 -25 10.2370 1.74173   2
  -3  -2 -25 8.69239 1.83750   1
  -3  -2 -25 11.1324 1.97010   3
   3  -2  25 6.33169 1.23356   2
   3   2  25 8.73397 1.73203   2
  -3   2 -26 3.50506 1.74319   2
   3   2  26 0.10909 1.61986   2
   3  -2  26 1.98366 1.13485   2
  -3  -2 -26 3.80633 1.95534   3
   3   2  27 0.02793 1.62382   2
   3  -2  27-0.30943 1.16234   2
  -3  -2 -27-0.24767 1.87908   3
   3   2  28-0.45734 1.62655   2
   3  -2  28-0.40996 1.20952   2
  -3  -2 -28-1.88355 2.04406   3
   3   2  29-0.76008 1.64750   2
   3  -2  29 0.36918 1.21335   2
  -3  -2 -29 0.71906 2.07913   3
   3   2  30 4.06606 1.71489   2
   3  -2  30 1.58404 1.25783   2
  -3  -2 -30 4.38829 2.19052   3
   3   2  31 0.79471 1.69142   2
   3  -2  31 4.13950 1.30980   2
  -3  -2 -31 4.58785 2.33908   3
  -3  -2 -32-0.78855 2.43103   3
   3   2  32-0.96310 1.73760   2
  -3  -2 -33 2.78807 2.63354   3
   3   2  33 2.82417 1.73415   2
  -3  -2 -34 4.14035 2.75751   3
   3   2  34 2.90337 1.83489   2
   3   2  35-1.74523 1.78097   2
  -3  -2 -35 4.34003 2.94652   3
   3   2  36-1.16911 1.79394   2
   3  -3 -39-2.09373 2.59928   3
   3  -3 -38 2.05652 2.45331   3
   3  -3 -37 1.89501 2.33634   3
  -3   3  37 1.19621 2.08921   2
   3  -3 -36 11.9882 2.42796   3
   3  -3 -35 4.13649 2.17978   3
  -3  -3  35 1.56086 1.52034   2
   3  -3 -34 15.1910 2.33324   3
  -3  -3  34 14.5424 1.73850   2
   3  -3 -33 14.3559 2.11683   3
  -3  -3  33 6.49854 1.58741   2
   3  -3 -32 0.12726 1.84425   3
  -3  -3  32 1.78618 1.44693   2
   3  -3 -31-0.64349 1.73415   3
  -3  -3  31 1.51458 1.40383   2
   3  -3 -30 7.09102 1.83971   3
  -3  -3  30 4.85104 1.50023   2
  -3  -3  29 17.9318 1.76405   2
   3  -3 -29 20.9535 2.11337   3
  -3   3  29 18.6204 2.14613   2
   3  -3 -28-1.87600 1.62154   3
  -3   3  28 3.57475 1.86217   2
  -3  -3  28 1.16676 1.35663   2
  -3  -3  27 24.5222 1.93936   2
  -3   3  27 25.2609 2.28508   2
   3  -3 -27 27.6599 2.23016   3
  -3   3  26 75.4567 4.02235   2
  -3  -3  26 70.7231 3.79085   2
  -3  -3  26 67.0530 3.76025   2
   3  -3 -26 76.8953 4.03484   3
  -3   3  25 43.3782 2.80230   2
  -3  -3  25 41.5014 2.52535   2
  -3  -3  25 38.7069 2.51649   2
   3  -3 -25 46.3677 2.78527   3
  -3   3  24 81.1651 4.06659   2
   3  -3 -24 78.0566 4.00474   3
  -3  -3  24 69.7133 3.80532   2
  -3  -3  24 67.9233 3.81882   2
  -3   3  23 14.3159 1.77662   2
   3  -3 -23 13.3439 1.60043   3
  -3  -3  23 13.9628 1.48314   2
  -3  -3  23 11.4168 1.49030   2
  -3   3  23 13.7944 1.22159   1
  -3  -3  22 34.7759 2.34170   2
  -3   3  22 39.3208 2.56132   2
  -3  -3  22 39.9785 2.33327   2
  -3   3  22 40.2132 2.22138   1
   3  -3 -22 38.1235 2.44186   3
  -3  -3  21 19.5546 1.69055   2
  -3   3  21 19.0307 1.89466   2
  -3  -3  21 22.2151 1.65602   2
  -3   3  21 20.7853 1.49696   1
   3  -3 -21 19.9075 1.70051   3
  -3  -3  20 4.34987 1.30522   2
  -3   3  20 5.80071 0.99250   1
  -3   3  20 3.39561 1.46367   2
  -3  -3  20 6.43565 1.23121   2
   3  -3 -20 5.83724 1.17245   3
  -3  -3  19 6.09494 1.46443   2
  -3  -3  19 5.22594 1.39402   2
   3  -3 -19 4.59418 1.28093   3
  -3   3  19 6.15041 1.21704   1
   3  -3 -18 46.0258 2.56238   3
  -3  -3  18 47.9750 2.61733   2
   3  -3 -18 51.5961 2.91915   2
  -3   3  18 28.1471 2.74227   2
  -3  -3  18 45.8731 2.62101   2
  -3   3  18 50.0239 2.49118   1
   3   3 -18 49.2990 3.06161   4
   3   3 -17-1.88018 1.61287   4
  -3  -3  17-0.18471 1.13321   2
  -3   3  17 0.35388 0.83224   1
   3  -3 -17 0.44613 1.44484   2
  -3  -3  17 0.83656 1.19887   2
  -3   3  17 0.10157 1.21729   2
   3  -3 -17 0.58536 0.95198   3
  -3  -3  16 22.2386 1.67066   2
   3  -3 -16 20.5733 1.86041   2
  -3   3  16 13.1628 1.71261   2
  -3  -3  16 23.1801 1.60713   2
   3   3 -16 24.4007 2.13020   4
  -3   3  16 22.9775 1.41589   1
   3  -3 -16 19.5568 1.48377   3
  -3  -3  15 9.31455 1.40274   2
   3  -3 -15 9.74957 1.45998   2
  -3  -3  15 9.97202 1.20652   2
  -3   3  15 6.12248 1.31422   2
  -3   3  15 9.25316 0.98302   1
   3  -3 -15 9.26901 1.07924   3
   3   3 -15 10.1715 1.65546   4
  -3  -3  14 6.79089 1.31054   2
   3  -3 -14 5.04260 1.35336   2
  -3   3  14 5.77506 1.15111   2
  -3  -3  14 4.34625 1.11864   2
  -3   3  14 3.25308 0.86491   1
   3  -3 -14 3.41264 0.85406   3
   3   3 -14 4.72751 1.51100   4
  -3   3  13 9.74698 1.28629   2
  -3  -3  13 10.5213 1.19402   2
  -3  -3  13 10.1431 1.47248   2
   3  -3 -13 10.8186 1.02969   3
   3   3 -13 11.1027 1.66266   4
   3  -3 -13 10.5798 1.40430   2
   3   3 -12 13.5518 1.69121   4
   3  -3 -12 13.8908 1.45503   2
  -3   3  12 14.0393 1.30982   2
  -3  -3  12 10.0721 1.21004   2
   3  -3 -11 44.8109 2.43677   2
   3   3 -11 44.1479 2.67787   4
  -3   3  11 43.5785 2.31576   2
  -3  -3  11 33.5653 2.25235   2
   3   3 -10 58.5668 3.31897   2
   3  -3 -10 67.4919 3.44799   2
   3   3 -10 69.7449 3.71020   4
  -3   3  10 71.0995 3.38219   2
  -3  -3  10 64.2754 3.34532   2
   3   3  -9 31.3650 1.95320   2
   3  -3  -9 34.4378 2.06619   2
  -3   3   9 35.8635 2.00047   2
  -3  -3   9 30.1270 1.96148   2
   3   3  -9 36.3416 2.38493   4
  -3  -3   8 73.4383 4.11944   4
   3   3  -8 77.1294 4.18071   4
  -3   3   8 80.3890 3.82602   2
   3  -3  -8 77.4009 3.88934   2
  -3  -3   8 77.1010 3.80204   2
   3   3  -8 70.2427 3.80865   2
  -3   3   7 121.784 5.84326   3
   3   3  -7 115.900 5.94422   2
  -3  -3   7 114.694 6.19050   4
  -3   3   7 133.852 5.95088   2
   3  -3  -7 124.284 5.99115   2
  -3  -3   7 120.584 5.94295   2
   3   3  -7 132.167 6.08246   1
  -3   3   6 81.5876 4.02566   3
  -3   3   6 92.6728 4.14567   2
   3   3  -6 80.0800 4.16151   2
  -3  -3   6 73.4516 4.40199   4
   3  -3  -6 80.4467 4.03259   4
   3  -3  -6 89.5892 4.21097   2
  -3  -3   6 81.0577 4.16976   2
   3   3  -6 95.7787 4.31712   1
   3  -3  -5 133.136 6.33475   2
   3   3  -5 129.897 6.33704   2
   3  -3  -5 132.278 6.21478   4
  -3  -3   5 121.154 6.31146   2
  -3   3   5 135.838 6.26439   2
  -3   3   5 130.065 6.19885   3
   3   3  -5 138.662 6.44966   1
  -3   3   4 50.0834 2.52009   2
   3   3  -4 50.9697 2.78069   1
   3  -3  -4 46.5439 2.64745   2
  -3  -3   4 47.1353 2.63546   2
   3   3  -4 45.9919 2.65339   2
   3  -3  -4 50.6806 2.46851   4
  -3   3   3 16.8753 1.15715   2
   3   3  -3 15.1078 1.49821   1
   3   3  -3 15.1230 1.45863   2
  -3  -3   3 16.5599 1.41061   2
  -3  -3   2 39.8103 2.37568   2
   3   3  -2 39.6507 2.40490   2
   3   3  -2 42.1557 2.46831   1
  -3   3   2 43.3468 2.16958   2
  -3  -3   1 273.057 13.5634   2
  -3   3   1 284.534 13.4578   2
  -3   3   1 293.918 13.4768   2
   3   3  -1 305.420 13.6783   1
   3   3  -1 297.965 13.6060   2
  -3   3   0 195.894 9.20973   2
   3   3   0 182.988 9.34749   2
  -3  -3   0 174.386 9.32927   2
  -3   3   0 214.553 9.30165   4
  -3   3   0 204.458 9.22386   2
   3   3   0 205.056 9.44985   1
  -3   3  -1 501.569 23.2831   2
  -3   3  -1 514.355 23.3666   4
  -3  -3  -1 487.557 23.4081   2
   3   3   1 500.707 23.4345   2
   3   3   1 511.305 23.4891   1
  -3   3  -1 502.873 23.2964   2
  -3   3  -2 33.4290 1.78238   4
   3   3   2 30.3585 2.02054   2
  -3  -3  -2 29.3458 1.99623   2
  -3   3  -2 29.9314 1.65264   2
   3   3   2 28.9831 2.04271   1
  -3   3  -2 30.5883 1.67627   2
  -3   3  -3 185.073 8.94069   4
   3   3   3 189.376 9.04856   2
  -3  -3  -3 179.465 9.00972   2
  -3   3  -3 197.200 8.84618   2
  -3   3  -3 193.544 8.85703   2
   3   3   3 174.022 9.07348   1
  -3  -3  -4 512.252 25.8512   2
  -3   3  -4 554.166 25.7106   2
   3   3   4 550.754 25.8791   2
  -3   3  -4 587.032 25.6962   2
  -3   3  -4 549.058 25.8087   4
   3   3   4 522.176 25.9019   1
  -3  -3  -5 274.200 13.1701   2
   3   3   5 281.556 13.1724   2
  -3   3  -5 287.408 12.9599   2
  -3   3  -5 270.673 12.9770   2
   3   3   6 59.5159 3.32274   2
  -3   3  -6 63.9878 2.98383   2
  -3  -3  -6 58.0648 3.34386   2
   3   3   7 50.9165 2.87152   2
  -3  -3  -7 45.8571 2.88284   2
  -3   3  -7 52.7175 2.48309   2
  -3  -3  -8 17.8463 1.67182   2
  -3   3  -8 17.7735 1.03479   2
  -3  -3  -8 18.6324 1.60093   1
   3   3   8 20.3846 1.54075   2
   3  -3   8 18.1349 1.01276   2
   3  -3   9 73.2748 3.55316   2
  -3   3  -9 77.4957 3.56326   2
  -3  -3  -9 74.5062 3.95397   1
   3   3   9 72.9252 3.90851   2
  -3  -3  -9 75.5045 3.97581   2
   3  -3  10 72.2401 3.58716   2
  -3   3 -10 80.2132 3.60805   2
  -3  -3 -10 67.8047 4.00194   2
   3   3  10 74.0700 3.97163   1
  -3  -3 -10 78.5849 3.98894   1
   3   3  10 78.9263 3.94598   2
   3   3  11 0.37334 1.20072   2
  -3   3 -11-0.57322 0.63337   2
   3  -3  11 0.89305 0.57958   2
  -3  -3 -11 0.61833 1.23933   1
   3   3  11 0.61924 1.15044   1
  -3  -3 -11-0.08787 1.44854   2
  -3   3 -12 16.2426 1.03560   2
   3   3  12 14.5229 1.56302   2
   3  -3  12 15.1637 0.96574   2
   3   3  12 13.7594 1.49834   1
  -3  -3 -12 12.3472 1.56559   1
  -3  -3 -12 12.3012 1.72068   3
  -3  -3 -12 13.6871 1.75725   2
  -3   3 -13 13.8244 1.02897   2
   3   3  13 11.4506 1.45462   1
   3  -3  13 15.2038 0.93514   2
   3   3  13 11.1855 1.51861   2
  -3  -3 -13 9.48323 1.52752   1
  -3  -3 -13 12.2527 1.73012   2
  -3  -3 -13 15.9362 1.76153   3
  -3   3 -14 36.0275 1.90586   2
   3   3  14 33.2359 2.30481   2
  -3  -3 -14 31.8671 2.51236   2
  -3  -3 -14 38.2712 2.53111   3
   3  -3  14 36.5058 1.84373   2
   3   3  14 32.2414 2.23278   1
  -3  -3 -14 33.8793 2.34309   1
  -3  -3 -15 21.4042 1.99933   1
  -3  -3 -15 25.9709 2.11474   3
   3   3  15 20.1609 1.98023   2
   3  -3  15 26.7200 1.42970   2
  -3   3 -15 25.1020 1.52991   2
  -3  -3 -16 65.3691 3.66999   3
  -3  -3 -16 59.4214 3.54166   1
   3  -3  16 64.8181 3.07563   2
  -3   3 -16 59.2437 3.14942   2
  -3  -3 -17 93.2758 4.56019   3
  -3  -3 -17 76.3056 4.38735   1
   3  -3  17 80.4512 3.93329   2
  -3   3 -17 80.0831 4.01693   2
  -3  -3 -18 216.346 10.4940   3
  -3   3 -18 213.851 10.0829   2
   3  -3  18 211.566 10.0183   2
  -3  -3 -18 219.389 10.3962   1
  -3   3 -19 19.4558 1.54812   2
  -3  -3 -19 17.3958 2.04070   1
   3  -3  19 20.0710 1.35529   2
  -3  -3 -19 16.7439 2.05239   3
  -3  -3 -20 156.173 7.84108   1
  -3   3 -20 156.872 7.52780   2
   3  -3  20 158.005 7.44981   2
  -3  -3 -20 154.980 7.92738   3
  -3  -3 -21 42.4488 3.00675   1
  -3   3 -21 46.4880 2.62342   2
  -3  -3 -21 49.2566 3.13167   3
   3  -3  21 44.7607 2.43677   2
  -3  -3 -22 40.5820 2.89945   1
  -3  -3 -22 44.8464 3.08682   3
   3  -3  22 44.2621 2.39420   2
  -3  -3 -23 7.28672 1.78022   3
   3  -3  23 7.62127 1.13806   2
   3   3  23 5.78041 1.69895   2
  -3  -3 -24 4.81074 1.78841   3
   3   3  24 3.55681 1.66568   2
   3  -3  24 5.85888 1.15685   2
  -3  -3 -25 6.93698 1.84732   3
   3  -3  25 4.91859 1.16832   2
   3   3  25 5.59359 1.71534   2
  -3  -3 -26 6.86411 1.86635   3
   3   3  26 8.30824 1.76990   2
  -3  -3 -27 14.4501 2.20334   3
   3   3  27 12.2070 1.96890   2
  -3  -3 -28 6.57190 2.02961   3
   3   3  28 3.54605 1.81403   2
  -3  -3 -29 5.29572 1.95230   3
   3   3  29 2.82598 1.77128   2
  -3  -3 -30 2.18326 2.04790   3
   3   3  30 5.70326 1.83223   2
  -3  -3 -31 1.71479 2.16155   3
   3   3  31 0.89209 1.79696   2
  -3  -3 -32-0.77923 2.29054   3
   3   3  32 1.41553 1.87410   2
  -3  -3 -33 1.76214 2.35727   3
   3   3  33 2.39295 1.86676   2
  -3  -3 -34 5.76103 2.52082   3
   3   3  34 5.84955 1.93004   2
  -3   4  35 1.08137 1.99715   2
  -3   4  34-1.23941 2.01842   2
   3  -4 -34 0.22920 1.97106   3
  -3   4  33 4.06721 2.00775   2
   3  -4 -33 3.79806 1.91066   3
  -3   4  32 0.55557 1.92882   2
   3  -4 -32 0.25432 1.78050   3
  -3   4  31 4.29795 1.91282   2
   3  -4 -31 1.14417 1.77397   3
  -3   4  30-0.82257 1.91290   2
   3  -4 -30 2.44609 1.74794   3
  -3   4  29 0.22336 1.80148   2
   3  -4 -29 0.49326 1.61002   3
   3  -4 -28-1.20681 1.64094   3
  -3  -4  28 1.43104 1.27598   2
  -3   4  28 1.73735 1.78556   2
   3  -4 -27 15.9788 1.97273   3
  -3  -4  27 13.8422 1.52037   2
  -3   4  27 16.0280 2.08399   2
   3  -4 -26-0.66992 1.58444   3
  -3   4  26 0.94265 1.73909   2
  -3  -4  26 0.58843 1.24547   2
  -3   4  25 11.4863 1.52355   1
   3  -4 -25 9.95971 1.74326   3
  -3   4  25 10.1974 1.87728   2
  -3  -4  25 10.7314 1.38409   2
  -3   4  24 10.8415 1.50568   1
   3  -4 -24 11.1045 1.73294   3
  -3   4  24 11.6416 1.88437   2
  -3  -4  24 9.37552 1.33058   2
  -3   4  23 4.75776 1.33189   1
   3  -4 -23 4.12634 1.45589   3
  -3  -4  23 2.71275 1.18267   2
  -3   4  23 6.27000 1.73279   2
  -3   4  22 14.5627 1.85231   2
   3  -4 -22 14.6753 1.65590   3
  -3   4  22 15.3428 1.49712   1
  -3  -4  22 13.4079 1.51227   2
  -3  -4  22 13.0061 1.38790   2
  -3   4  21 1.50043 1.48913   2
  -3  -4  21-1.37722 1.13036   2
   3  -4 -21-0.52490 1.24382   3
  -3  -4  21 1.68272 1.25201   2
  -3   4  21-0.15616 1.19367   1
  -3   4  20 3.50492 1.51902   2
  -3  -4  20 1.98699 1.12395   2
   3  -4 -20 1.15660 1.28473   3
  -3  -4  20 2.43746 1.20187   2
  -3   4  20 2.63816 1.20199   1
  -3   4  19-2.09260 1.46390   2
  -3  -4  19-0.55212 1.14186   2
   3  -4 -19 0.46798 1.22465   3
  -3   4  19-0.28256 1.13174   1
  -3  -4  19 0.62708 1.15014   2
  -3  -4  18 1.62457 1.13326   2
  -3  -4  18 0.60977 1.16365   2
  -3   4  18 3.25094 1.15241   1
  -3   4  18 0.13064 1.37486   2
  -3  -4  17 2.03339 1.11894   2
  -3  -4  17 3.36340 1.21546   2
  -3   4  17 3.40561 1.09795   1
  -3   4  17 2.94350 1.39538   2
  -3  -4  16 1.04312 1.08739   2
  -3   4  16 2.73821 1.32775   2
  -3  -4  16 1.27893 1.20645   2
   3  -4 -16 0.95569 1.45365   2
  -3   4  16 3.25706 1.10276   1
  -3   4  15 0.91516 1.02548   1
   3  -4 -15 2.82657 1.38862   2
  -3  -4  15 0.77749 1.20420   2
  -3   4  15 2.31562 1.26101   2
  -3  -4  15 1.76073 1.06376   2
  -3   4  14 2.79176 1.20535   2
   3  -4 -14 1.47468 1.34298   2
  -3  -4  14 0.99136 1.25331   2
  -3   4  14 1.44322 1.06096   1
  -3  -4  14 0.22556 1.00244   2
   3  -4 -13 1.46973 1.30606   2
  -3  -4  13 1.35746 1.00151   2
  -3   4  13 2.40090 1.16052   2
  -3   4  12 15.3073 1.36323   2
   3  -4 -12 14.8884 1.52710   2
  -3  -4  12 11.1100 1.20547   2
  -3  -4  11 1.58987 0.95980   2
  -3   4  11 1.23250 1.05275   2
   3  -4 -11 0.56485 1.24976   2
   3   4 -11 0.72888 1.58653   4
  -3  -4  10 6.58013 1.06408   2
  -3   4  10 6.45726 1.12535   2
   3  -4 -10 6.37899 1.28390   2
   3   4 -10 7.42920 1.11132   2
   3   4 -10 4.87347 1.70893   4
   3  -4  -9 63.6618 3.23700   2
  -3   4   9 65.8162 3.12028   2
   3   4  -9 50.1125 3.07690   2
  -3   4   9 62.8683 3.08055   3
  -3  -4   9 58.6907 3.08616   2
  -3  -4   8 3.52430 1.00504   2
  -3   4   8 1.03876 0.91867   2
   3  -4  -8 2.50843 0.86236   4
   3   4  -8 1.59476 1.04779   2
  -3   4   8 1.50535 0.82119   3
   3  -4  -8 0.30441 1.12263   2
   3  -4  -7 11.2578 1.27057   2
   3  -4  -7 9.86477 0.97431   4
   3   4  -7 10.2723 1.21364   2
  -3   4   7 10.8078 1.02172   3
  -3   4   7 11.4535 1.09638   2
  -3  -4   7 10.7826 1.14631   2
  -3   4   6 19.3175 1.35159   2
   3   4  -6 19.6515 1.53411   2
  -3   4   6 19.4576 1.29636   3
  -3  -4   6 18.2776 1.40036   2
   3  -4  -6 19.1448 1.51069   2
   3  -4  -6 20.2524 1.32552   4
   3   4  -6 15.9992 1.70554   1
  -3   4   5 27.8191 1.61939   2
   3   4  -5 24.6969 1.77200   2
   3  -4  -5 25.5298 1.76118   2
   3  -4  -5 29.0671 1.65634   4
  -3  -4   5 25.3300 1.70823   2
  -3   4   5 29.4409 1.62852   3
   3   4  -5 28.4873 2.05722   1
   3  -4  -4 21.6643 1.52854   2
  -3   4   4 23.0030 1.37954   2
   3  -4  -4 24.0796 1.41662   4
   3   4  -4 19.4109 1.59369   2
   3   4  -4 21.8449 1.85082   1
  -3  -4   4 20.7113 1.50672   2
  -3   4   3 1.24554 0.74170   2
   3   4  -3 0.16863 1.11641   2
   3  -4  -3 0.41968 0.95050   2
  -3  -4   3 1.82941 1.00573   2
   3   4  -3 0.35935 1.27463   1
  -3  -4   2 83.3471 4.23688   2
   3   4  -2 75.0833 4.27182   2
  -3   4   2 90.9457 4.10714   2
   3   4  -2 87.1020 4.46088   1
  -3   4   1 8.91462 0.78231   2
   3   4  -1 5.98647 1.19941   2
  -3  -4   1 8.85631 1.12978   2
  -3  -4   1 9.39195 1.77444   4
   3   4  -1 7.68973 1.43105   1
  -3   4   0 13.0444 0.89110   2
   3   4   0 9.32753 1.47236   1
   3   4   0 10.1585 1.32433   2
  -3   4   0 13.7657 0.92491   2
  -3  -4   0 11.4990 1.23463   2
  -3  -4   0 13.6333 1.88726   4
   3   4   1 9.87229 1.33840   2
  -3   4  -1 11.6713 0.87817   2
   3   4   1 12.2513 1.53333   1
  -3  -4  -1 11.8316 1.25442   2
  -3   4  -1 11.1298 0.82584   2
  -3   4  -2 120.141 5.66079   2
  -3  -4  -2 110.930 5.85242   2
   3   4   2 117.059 6.03748   1
   3   4   2 104.533 5.87282   2
  -3   4  -2 134.019 5.92112   4
  -3   4  -2 125.083 5.64118   2
  -3   4  -3 25.5681 1.30709   2
   3   4   3 25.3779 1.94729   1
  -3  -4  -3 22.5364 1.74262   2
   3   4   3 23.4390 1.80574   2
  -3   4  -3 25.3423 1.36333   2
  -3   4  -3 25.9578 1.66991   4
  -3   4  -4 6.92821 0.62637   2
   3   4   4 6.84290 1.29431   2
   3   4   4 5.75719 1.39278   1
  -3  -4  -4 6.10322 1.22704   2
  -3   4  -4 8.26335 0.58171   2
  -3   4  -4 6.36174 1.06048   4
  -3  -4  -5 7.28122 1.27356   2
   3   4   5 8.37895 1.28472   2
  -3   4  -5 7.37737 1.10036   4
   3   4   5 8.07364 1.54392   3
  -3  -4  -6 3.12253 1.21427   2
   3   4   6 4.37039 1.23712   2
   3   4   6 4.42676 1.49386   3
  -3   4  -6 5.36090 1.02795   4
  -3  -4  -7 16.3787 1.62037   2
   3   4   7 16.6529 1.57775   2
   3   4   7 15.7785 1.92717   3
  -3   4  -7 16.2694 1.39763   4
  -3  -4  -8 4.91338 1.35580   2
   3   4   8 6.39487 1.33821   2
  -3   4  -8 6.00163 1.12385   4
   3   4   8 6.99510 1.63305   3
   3   4   9 1.03297 1.28622   1
  -3  -4  -9 0.85970 1.32345   2
   3   4   9 1.14409 1.23202   2
   3   4   9 2.93334 1.58105   3
  -3   4  -9 1.50547 1.06447   4
   3   4  10 3.35780 1.31941   2
  -3  -4 -10 1.77493 1.40856   2
   3   4  10 2.57781 1.28277   1
   3   4  11 15.3533 1.62877   2
  -3  -4 -11 12.5150 1.68195   2
  -3  -4 -11 14.6847 1.72267   1
   3   4  11 14.0561 1.65811   1
  -3  -4 -12 19.3988 1.92398   1
   3   4  12 17.8646 1.80242   2
   3   4  12 22.1552 1.91496   1
  -3  -4 -13 7.51756 1.60586   1
   3   4  13 6.34530 1.52318   2
   3   4  13 6.29834 1.54977   1
  -3  -4 -14 14.0453 1.77982   1
   3   4  14 14.0466 1.75976   2
   3   4  14 15.6441 1.76265   1
  -3  -4 -15 2.49528 1.63335   1
   3   4  15 4.17501 1.55712   1
   3   4  15 3.70335 1.56968   2
  -3  -4 -16 22.7780 2.07965   1
  -3   4 -16 18.4211 1.09271   2
   3   4  16 18.5539 2.02322   2
   3   4  16 26.3637 1.98436   1
   3   4  17 7.87527 1.60912   1
   3   4  17 6.47221 1.70675   2
  -3  -4 -17 6.35022 1.69478   1
  -3  -4 -18 4.19471 1.80016   3
   3   4  18 5.00181 1.48776   1
   3   4  18 2.58571 1.62590   2
  -3  -4 -18 2.05185 1.65386   1
  -3  -4 -19 9.09633 1.89278   3
   3   4  19 6.31032 1.77118   2
  -3  -4 -20 7.41658 1.89047   3
   3   4  20 2.01678 1.73698   2
  -3  -4 -21 13.5956 1.93826   3
   3   4  21 4.76195 1.87975   2
  -3  -4 -22 7.35675 1.91579   3
   3   4  22 6.43649 1.78673   2
  -3  -4 -23 3.57878 1.84986   3
   3   4  23 2.70005 1.70753   2
  -3  -4 -24 7.60803 1.89477   3
   3   4  24 4.12163 1.81380   2
  -3  -4 -25 1.19377 1.76387   3
   3   4  25-1.05449 1.81692   2
  -3  -4 -26 6.24218 1.97587   3
  -3  -4 -27 7.02268 1.96315   3
  -3  -4 -28 2.81244 2.02368   3
  -3  -4 -29 5.60018 2.14959   3
  -3  -4 -30 0.49989 2.00175   3
  -3  -4 -31 3.63454 2.17120   3
  -3  -4 -32 2.75045 2.26846   3
   3   4  32 0.88226 1.88351   2
  -3   5  32-0.98604 1.92488   2
  -3   5  31-0.03440 1.96617   2
  -3   5  30-1.24485 1.94955   2
  -3   5  29 6.16974 1.91080   2
  -3   5  28 3.98926 1.85316   2
  -3   5  27 1.36396 1.79258   2
  -3   5  26 8.98098 1.92234   2
  -3   5  25 3.87879 1.78826   2
  -3   5  24 73.0397 3.97791   1
  -3   5  24 72.0048 4.09570   2
  -3   5  23 30.2547 2.25638   1
  -3   5  23 28.9885 2.40154   2
  -3   5  22 7.52681 1.57061   1
  -3   5  22 4.51730 1.70256   2
  -3   5  21 1.73405 1.45798   1
  -3   5  21-2.02379 1.60869   2
  -3  -5  20 22.6216 1.63570   2
  -3   5  20 22.0091 2.03428   2
  -3   5  20 24.6991 1.96252   1
  -3  -5  19 27.0883 1.89036   2
  -3   5  19 32.4098 2.26366   2
  -3   5  19 32.7343 2.20134   1
  -3  -5  18 29.0547 1.91894   2
  -3   5  18 31.8137 2.26011   2
  -3   5  18 30.4507 2.17184   1
  -3  -5  17 22.5961 1.70703   2
  -3   5  17 23.5399 2.00898   2
  -3   5  17 27.2631 1.97064   1
  -3   5  16 11.4400 1.55610   1
  -3   5  16 9.41891 1.51070   2
  -3  -5  16 9.28016 1.32398   2
  -3   5  15 3.07189 1.41769   1
  -3   5  15 4.77135 1.39494   2
  -3  -5  15 2.35794 1.22214   2
  -3  -5  14 5.21719 1.09264   2
  -3   5  14 8.04230 1.41169   2
  -3   5  14 8.41500 1.51402   1
   3  -5 -14 6.76212 1.55574   2
  -3  -5  14 8.70567 1.37217   2
   3  -5 -13 18.0861 1.85355   2
  -3   5  13 21.3307 1.72195   2
  -3  -5  13 22.1771 1.50918   2
   3  -5 -12 7.87560 1.47563   2
  -3  -5  12 6.96205 1.10195   2
  -3   5  12 5.85375 1.31921   2
   3  -5 -11 14.7068 1.60792   2
   3   5 -11 12.8305 1.35782   2
  -3   5  11 13.4769 1.43983   2
  -3  -5  11 14.5859 1.27516   2
  -3   5  11 12.1335 1.34202   3
   3  -5 -10 6.82737 1.42503   2
   3  -5 -10 7.14671 1.27718   4
   3   5 -10 6.54961 1.20143   2
  -3   5  10 7.15286 1.16721   3
  -3   5  10 6.85347 1.25645   2
  -3  -5  10 6.88351 1.06581   2
   3   5  -9 137.315 7.10317   2
   3  -5  -9 149.100 7.20804   2
  -3  -5   9 151.340 7.05293   2
  -3   5   9 148.298 7.11026   2
  -3   5   9 153.113 7.14886   3
   3  -5  -9 147.476 7.18576   4
   3   5  -8 77.7729 4.17479   2
   3  -5  -8 83.5540 4.24907   2
  -3  -5   8 83.5386 4.09736   2
  -3   5   8 81.3438 4.14519   2
  -3   5   8 85.1783 4.18292   3
  -3  -5   8 93.0820 4.75166   4
   3  -5  -8 79.6466 4.19763   4
   3   5  -7 118.436 6.28018   2
  -3   5   7 131.210 6.24803   2
   3  -5  -7 132.159 6.34049   2
  -3  -5   7 127.343 6.22674   2
   3  -5  -7 136.605 6.35386   4
  -3  -5   7 139.828 6.79462   4
  -3   5   7 129.443 6.29069   3
  -3   5   6 83.2217 4.18895   3
  -3   5   6 80.5033 4.13923   2
  -3  -5   6 82.2253 4.15043   2
   3   5  -6 79.0724 4.24373   2
   3  -5  -6 83.3966 4.24602   2
   3  -5  -6 88.7991 4.25241   4
  -3  -5   6 93.7256 4.80976   4
   3   5  -6 85.4198 4.56237   1
  -3   5   5 20.7270 1.50960   3
   3  -5  -5 17.7829 1.56317   2
  -3   5   5 19.9938 1.45291   2
  -3  -5   5 19.6219 1.46612   2
   3   5  -5 18.4499 1.64522   2
   3   5  -5 23.7680 2.08372   1
   3  -5  -5 20.1623 1.49646   4
  -3  -5   5 21.0485 2.19750   4
   3  -5  -4 16.3991 1.34941   4
  -3  -5   4 18.0756 2.17100   4
   3   5  -4 14.0605 1.54080   2
  -3   5   4 15.3851 1.27468   2
  -3  -5   4 14.0158 1.31576   2
   3  -5  -4 16.0244 1.39825   2
   3   5  -4 17.8422 1.93186   1
   3   5  -3 4.16029 1.59084   1
  -3   5   3 7.57792 1.01118   2
   3   5  -3 5.57564 1.31703   2
  -3  -5   3 6.79014 1.13068   2
   3  -5  -3 5.92380 1.10983   2
  -3  -5   3 5.55262 1.95167   4
  -3  -5   2 23.6455 1.81709   2
  -3   5   2 31.4586 1.71523   2
   3   5  -2 30.2241 2.32522   1
  -3  -5   2 33.0391 2.59921   4
   3   5  -2 26.2734 1.95339   2
   3   5  -1 32.2908 2.37969   1
  -3   5   1 30.4793 1.67199   2
  -3  -5   1 27.5181 1.86404   2
   3   5  -1 26.4297 1.99072   2
  -3  -5   1 30.6432 2.58625   4
  -3  -5   0 9.02778 1.92868   4
  -3  -5   0 8.14592 1.18933   2
  -3   5   0 6.66752 0.86760   2
   3   5   0 7.83597 1.72137   1
   3   5   0 5.07004 1.29920   2
  -3   5   0 7.56361 0.84176   2
  -3   5  -1 43.4018 2.19472   2
  -3  -5  -1 35.7154 2.42237   2
  -3   5  -1 47.0960 2.20525   2
   3   5   1 36.4428 2.52055   2
  -3  -5  -1 53.4529 3.27747   4
   3   5   1 43.5772 2.84114   1
   3   5   2 39.2039 2.60199   1
  -3  -5  -2 35.4126 2.22554   2
  -3   5  -2 40.1663 1.89293   2
   3   5   2 30.0274 2.30335   2
  -3  -5  -2 40.7230 2.99580   4
  -3   5  -2 35.9635 1.90197   2
  -3   5  -3 40.2493 1.91468   2
  -3  -5  -3 32.8651 2.38133   2
  -3   5  -3 38.6052 1.92895   2
   3   5   3 47.3284 2.52647   2
   3   5   3 51.6648 2.83057   1
   3   5   4 28.2756 2.00742   2
  -3  -5  -4 20.8403 1.92136   2
  -3   5  -4 34.5263 2.05063   4
   3   5   5 5.89670 1.39708   2
  -3   5  -5 9.26498 1.33521   4
  -3  -5  -5 4.49698 1.35031   2
  -3   5  -6 33.0842 1.90315   4
   3   5   6 24.0272 1.93570   2
  -3  -5  -6 15.5052 1.85027   2
  -3  -5  -7 5.29696 1.47060   2
   3   5   7 10.7166 1.53326   2
  -3   5  -7 18.4711 1.54293   4
  -3  -5  -8 7.23298 1.59141   2
   3   5   8 15.5028 1.89434   1
   3   5   8 12.5173 1.60752   2
  -3   5  -8 16.1553 1.57741   4
   3   5   9 43.9958 2.94280   2
   3   5   9 49.1616 3.10731   1
  -3   5  -9 57.5646 3.02437   4
   3   5  10 9.08082 1.70156   1
  -3   5 -10 11.1377 1.46229   4
   3   5  10 8.83460 1.57298   2
   3   5  11 8.09259 1.68013   1
   3   5  11 5.21125 1.59181   2
  -3   5 -11 8.52192 1.48382   4
   3   5  12 22.7338 2.12330   2
   3   5  12 24.8620 2.23827   1
  -3   5 -12 33.3960 2.17813   4
   3   5  13 7.19828 1.65721   1
   3   5  13 5.57625 1.58825   2
   3   5  14 15.4366 1.93428   1
   3   5  14 13.0873 1.83722   2
   3   5  15 3.45668 1.60291   1
   3   5  15 3.65959 1.65150   2
   3   5  16 0.52970 1.59983   2
   3   5  16 0.97904 1.63025   1
   3   5  17 2.99208 1.74353   2
   3   5  17 7.06580 1.75377   1
   3   5  18 2.16719 1.79054   2
   3   5  18 3.97957 1.71079   1
   3   5  19 2.44171 1.77107   2
   3   5  19 2.65350 1.64421   1
   3   5  20-0.56477 1.78010   2
   3   5  20 1.44877 1.61325   1
   3   5  21-1.83093 1.78655   2
   3   5  21 2.56884 1.58826   1
   3   5  22-1.02199 1.78215   2
   3   5  23 4.07792 1.90005   2
   3   5  24 1.38051 1.88582   2
   3   5  25 3.07302 1.98396   2
   3   5  26-0.03612 1.92619   2
   3   5  27 4.33794 2.01544   2
   3   5  28 0.86354 1.99187   2
   3   5  29 7.58346 2.13912   2
  -3  -5 -29 9.34081 2.41062   3
  -3  -5 -30 6.43829 2.41494   3
  -3   6  30-0.44610 1.94455   2
  -3   6  29-3.02662 1.92753   2
  -3   6  28 3.25213 1.82503   2
  -3   6  27 1.95886 1.78477   2
  -3   6  26 2.70244 1.75738   2
  -3   6  25 0.63836 1.67311   2
  -3   6  24 1.47673 1.65359   2
  -3   6  23 2.34066 1.62656   2
  -3   6  22 1.93464 1.69339   1
  -3   6  22 4.94057 1.57896   2
  -3   6  21 7.41327 1.80091   1
  -3   6  21 6.81147 1.61241   2
  -3   6  20 0.65628 1.66390   1
  -3   6  20 0.96245 1.43632   2
  -3   6  19 2.62123 1.71211   1
  -3   6  19 0.83500 1.42469   2
  -3   6  18 5.66345 1.71199   1
  -3   6  18 4.02301 1.48245   2
  -3   6  17 6.49625 1.75099   1
  -3   6  17 3.10336 1.46234   2
  -3   6  16 7.95156 1.83332   1
  -3   6  16 8.07674 1.46153   2
  -3   6  15 6.20109 1.84027   1
  -3   6  15 0.16003 1.40302   2
   3  -6 -14 1.92546 1.51967   4
  -3   6  14 5.03172 1.56001   2
  -3   6  14 0.94631 1.76369   1
   3  -6 -13 23.9744 2.07812   4
  -3   6  13 27.1510 2.39079   1
  -3   6  13 18.8734 1.77160   2
  -3   6  12 3.09127 1.30042   2
   3  -6 -12 3.51341 1.49849   4
  -3   6  11 7.29228 1.35157   2
   3  -6 -11 9.12850 1.55253   4
   3  -6 -10 20.5599 1.79418   4
  -3   6  10 17.7789 1.60701   2
   3   6 -10 15.7610 1.64738   2
  -3   6   9 4.22183 1.30685   2
   3  -6  -9 6.69902 1.46624   4
   3   6  -9 4.21213 1.34155   2
  -3   6   9 7.78066 1.33076   3
  -3   6   8 4.00359 1.27545   2
   3  -6  -8 5.22989 1.42238   4
   3   6  -8 6.54744 1.38173   2
  -3  -6   8 7.33291 2.10124   4
  -3   6   8 4.54201 1.30260   3
   3   6  -7 0.72641 1.89899   1
   3   6  -7 0.16070 1.30866   2
  -3   6   7-1.23863 1.19370   3
  -3   6   7-1.34740 1.18095   2
  -3  -6   7 0.20218 1.98647   4
   3  -6  -7 0.94990 1.21907   4
   3   6  -6 57.5050 3.69090   2
  -3   6   6 74.2337 3.64527   2
   3  -6  -6 69.6625 3.77855   4
  -3  -6   6 79.0116 4.40678   4
  -3   6   6 73.9778 3.75035   3
   3   6  -6 75.5844 4.23027   1
   3   6  -5 0.67565 1.87113   1
  -3  -6   5 2.06102 2.03813   4
  -3   6   5-1.30290 1.22195   2
  -3   6   5 0.73326 1.21696   3
   3  -6  -5 1.24917 1.22175   4
   3   6  -5 1.33488 1.38173   2
   3   6  -4 32.1664 2.39724   2
  -3  -6   4 34.3950 2.23236   2
  -3   6   4 41.9986 2.24680   2
  -3  -6   4 40.5334 3.13358   4
   3   6  -4 44.6824 2.99372   1
  -3   6   3 5.02062 1.16187   2
  -3  -6   3 4.02381 1.18603   2
   3   6  -3 5.70759 1.92152   1
  -3  -6   3 9.97902 2.19983   4
   3   6  -3 4.19026 1.40697   2
   3   6  -2 2.16504 1.44369   2
   3   6  -2 0.74466 1.85606   1
  -3  -6   2 1.53448 2.06740   4
  -3  -6   2-0.20197 1.15737   2
  -3   6   2 0.21218 1.07147   2
   3   6  -1 2.23650 1.40460   2
   3   6  -1-0.29506 1.92773   1
  -3  -6   1 2.24342 2.11080   4
  -3  -6   1 1.39885 1.18221   2
  -3   6   1 2.47716 1.04589   2
   3   6   0 6.37976 1.47558   2
   3   6   0 10.5879 2.04184   1
  -3  -6   0 6.67426 2.22809   4
  -3   6   0 7.69170 1.02803   2
  -3  -6   0 8.21951 1.35766   2
   3   6   1 0.46069 1.37960   2
   3   6   1 2.87365 1.85634   1
  -3  -6  -1 1.19173 2.11923   4
  -3  -6  -1 0.85106 1.23868   2
   3   6   2 1.65477 1.41570   2
   3   6   2 1.62938 1.82485   1
  -3  -6  -2 5.49927 2.18414   4
  -3  -6  -2 1.55682 1.27287   2
   3   6   3 2.05972 1.44276   2
   3   6   3 0.39906 1.88796   1
  -3  -6  -3 2.40412 1.28566   2
  -3  -6  -3 4.38764 2.19791   4
  -3  -6  -4 3.37688 1.39268   2
  -3  -6  -4 11.4128 2.39255   4
   3   6   4 7.53999 1.57507   2
  -3  -6  -5 18.0714 2.49586   4
   3   6   5 12.6928 1.70947   2
   3   6   6 0.09444 1.48198   2
   3   6   7 5.56405 1.53328   2
   3   6   8 1.47493 1.48557   2
   3   6   8 2.11773 1.79285   1
   3   6   9 2.63724 1.55045   2
   3   6   9 2.69018 1.87821   1
   3   6  10 8.55174 1.72290   2
   3   6  10 12.0873 1.99222   1
   3   6  11 4.42326 1.61480   2
   3   6  11 2.84818 1.79106   1
   3   6  12 5.36183 1.71041   2
   3   6  12 10.0927 1.88005   1
   3   6  13 2.43341 1.62936   2
   3   6  13 3.77577 1.66151   1
   3   6  14 0.59146 1.54593   2
   3   6  14-1.71233 1.63690   1
   3   6  15-0.66853 1.67603   2
   3   6  15 2.02957 1.62742   1
   3   6  16 1.22171 1.68061   2
   3   6  16-0.84861 1.66833   1
   3   6  17 1.18846 1.74797   2
   3   6  17 3.12979 1.65299   1
   3   6  18 5.76165 1.82676   2
   3   6  18 6.98612 1.79891   1
   3   6  19 1.86761 1.80838   2
   3   6  19 5.17251 1.73014   1
   3   6  20 0.96157 1.78057   2
   3   6  20 3.07538 1.70993   1
   3   6  21 2.14679 1.87293   2
   3   6  21 3.67070 1.68905   1
   3   6  22 1.74420 1.81664   2
   3   6  23-0.93096 1.85176   2
   3   6  24 1.42954 1.91858   2
   3   6  25 1.46664 2.03504   2
   3   6  26 1.88334 2.00379   2
  -3   7  27-0.60235 1.82690   2
  -3   7  26 3.62323 1.75854   2
  -3   7  25 5.56396 1.83061   2
  -3   7  24-0.89943 1.68845   2
  -3   7  23-0.30936 1.68238   2
  -3   7  22 2.59101 1.65632   2
  -3   7  21 2.85607 1.61878   2
  -3   7  20 1.17633 2.04392   1
  -3   7  20 2.48996 1.58335   2
  -3   7  19 8.57017 2.14323   1
  -3   7  19 6.08495 1.61598   2
  -3   7  18 3.60903 2.03059   1
  -3   7  18 2.02337 1.55790   2
  -3   7  17 38.5436 2.81953   1
  -3   7  17 23.1684 2.17435   2
  -3   7  16 8.20383 2.21037   1
  -3   7  16 5.36756 1.59487   2
  -3   7  15 24.4504 2.50361   1
  -3   7  15 14.7275 1.80196   2
  -3   7  14 25.7601 2.63531   1
  -3   7  14 17.1079 1.86159   2
  -3   7  13 6.38438 2.21290   1
  -3   7  13 2.30409 1.45649   2
  -3   7  12 11.5193 2.32171   1
  -3   7  12 6.48487 1.51189   2
   3   7  -9 0.04602 2.17631   1
   3  -7  -8 4.08019 1.53291   4
   3   7  -8 5.42422 2.26322   1
   3   7  -7 10.9804 2.25647   1
  -3  -7   7 13.4535 2.34081   4
   3  -7  -7 11.7027 1.69308   4
   3   7  -6 6.73480 2.16617   1
  -3  -7   6 4.82443 2.19509   4
   3  -7  -6 4.77779 1.56296   4
   3   7  -5 2.68011 2.10501   1
  -3  -7   5 4.53095 2.19350   4
   3   7  -4-0.81091 2.13192   1
  -3  -7   4-0.98789 2.08455   4
   3   7  -3 13.7744 1.75508   2
  -3  -7   3 14.6642 2.51881   4
   3   7  -3 16.3853 2.41069   1
   3   7  -2 5.56827 1.58583   2
   3   7  -2 3.07224 2.09590   1
  -3  -7   2 4.37660 2.25462   4
   3   7  -1 30.3998 2.36945   2
   3   7  -1 35.3139 2.94097   1
  -3  -7   1 33.8095 3.18303   4
   3   7   0 14.8849 1.92886   2
   3   7   0 22.3139 2.43118   1
  -3  -7   0 21.0577 2.77019   4
   3   7   1-2.07468 1.59459   2
   3   7   1-0.55889 2.06682   1
  -3  -7  -1 2.07502 2.37727   4
   3   7   2 3.68107 1.57001   2
   3   7   2 6.60120 2.11650   1
  -3  -7  -2 1.60114 2.17098   4
   3   7   3 0.39980 1.53433   2
   3   7   3 0.55628 1.98849   1
  -3  -7  -3 0.78955 2.19304   4
   3   7   4 3.74238 1.63141   2
  -3  -7  -4 4.36743 2.32203   4
   3   7   5 1.10225 1.62692   2
  -3  -7  -5 4.96868 2.29317   4
   3   7   6 12.1003 1.86780   2
  -3  -7  -6 16.5702 2.61933   4
   3   7   7 1.52369 1.66952   2
   3   7   7 5.33058 1.96100   1
  -3  -7  -7 0.12845 2.30169   4
   3   7   8 5.21316 1.73532   2
   3   7   8 8.82255 2.10124   1
  -3  -7  -8 11.5749 2.50630   4
   3   7   9 4.58592 1.75743   2
   3   7   9 5.22147 2.04818   1
   3   7  10 4.38086 1.74828   2
   3   7  10 7.16707 2.03038   1
   3   7  11 0.68091 1.67763   2
   3   7  11 2.09707 1.85432   1
   3   7  12 4.58149 1.81378   2
   3   7  13-1.10595 1.78009   2
   3   7  14 3.86560 1.79447   2
   3   7  15 2.32058 1.83819   2
   3   7  16 1.40928 1.82709   2
   3   7  17 3.77187 1.85924   2
   3   7  18 0.78014 1.84069   2
   3   7  19 0.48249 1.88179   2
   3   7  20 1.12892 1.90105   2
   3   7  21 3.24941 1.95679   2
   3   7  22 1.76481 2.00824   2
  -3  -8   5 4.02995 2.43418   4
  -3  -8   4 6.34475 2.41258   4
  -3  -8   3 0.26030 2.29069   4
  -3  -8   2 0.84550 2.21039   4
  -3  -8   1 5.58015 2.41797   4
  -3  -8   0-1.53404 2.36644   4
  -3  -8  -1 3.64408 2.40971   4
  -3  -8  -2 10.9928 2.67002   4
  -3  -8  -3 5.01474 2.54804   4
  -3  -8  -4 5.30460 2.67144   4
  -3  -8  -5 3.31036 2.44172   4
  -3  -8  -6 8.45584 2.48572   4
  -3  -8  -7 1.85960 2.45032   4
  -3  -8  -8 0.13388 2.42507   4
  -3  -8  -9 2.03294 2.39912   4
  -3  -8 -10-1.72486 2.46617   4
   3   8  11 2.43447 2.00186   2
  -3  -8 -11 2.33093 2.58408   4
   3   8  12 2.12840 2.00334   2
  -3  -8 -12 5.60316 2.64771   4
   3   8  13 4.91065 2.12957   2
  -3  -8 -13 3.16120 2.51466   4
   3   8  14 0.35998 2.02680   2
   3   8  15 0.07272 2.02747   2
   3   8  16 0.51215 2.02393   2
   3   8  17 0.59219 2.07743   2
   3   8  18 1.04895 2.03230   2
  -4   0  40 8.08765 2.07373   2
  -4   0  39 0.78341 1.86625   2
  -4   0  38 7.08157 2.00054   2
  -4   0  37 4.59847 1.87212   2
  -4   0  36-0.25637 1.84307   2
  -4   0  35 3.52553 1.86233   2
  -4   0  34 17.5553 2.14492   2
  -4   0  33 23.3566 2.26645   2
  -4   0  32 7.70110 1.87702   2
  -4   0  31 32.9604 2.60020   2
  -4   0  30 38.4058 2.74238   2
  -4   0  29 6.15109 1.83406   2
  -4   0  28 71.8271 4.04955   2
  -4   0  27-0.13868 1.65628   2
  -4   0  26 62.0139 3.60286   2
  -4   0  25 9.78729 1.74197   2
  -4   0  24 8.05789 1.64522   2
  -4   0  23 14.3170 1.76405   2
  -4   0  22 6.65303 1.56505   2
   4   0 -21 37.6161 2.73424   2
  -4   0  21 37.5581 2.48072   2
  -4   0  20 42.5303 2.58141   2
   4   0 -20 37.3328 2.75627   2
  -4   0  19 4.99503 1.42918   2
   4   0 -19 1.36065 1.64465   2
  -4   0  18 102.702 5.20545   2
  -4   0  17 36.2002 2.37219   2
  -4   0  16 13.3919 1.53851   2
  -4   0  15 4.61163 1.39272   2
  -4   0  14 222.861 10.6503   2
  -4   0  13 30.9266 2.13683   2
  -4   0  12 24.7218 1.91147   2
  -4   0  12 21.7970 1.72977   2
   4   0 -11 81.9608 4.10164   4
  -4   0  10 12.9337 0.78973   1
   4   0 -10 14.5000 1.20489   4
  -4   0   9 425.628 19.9245   1
   4   0  -9 445.824 20.0591   4
  -4   0   8 27.0136 1.40620   1
   4   0  -8 27.5336 1.58500   4
  -4   0   7 653.627 30.2153   1
  -4   0   6 84.8098 3.80637   1
   4   0  -6 81.1282 4.02507   2
  -4   0   6 72.3126 3.85340   4
  -4   0   5 603.092 28.2089   1
   4   0  -5 621.978 28.3233   2
  -4   0   5 610.849 28.2525   4
  -4   0   4 233.778 10.4586   4
   4   0  -4 236.962 10.5605   2
  -4   0   4 193.864 10.5513   2
   4   0  -3 8.49574 1.14356   2
  -4   0   3 6.87125 1.26158   2
   4   0  -3 6.56722 0.81741   3
  -4   0   2 132.362 6.49225   2
   4   0  -2 133.732 6.43256   2
   4   0  -2 134.827 6.34474   3
  -4   0   1 129.244 6.33927   2
   4   0  -1 131.262 6.29962   2
   4   0  -1 130.381 6.18396   3
  -4   0   0 117.124 5.85169   2
   4   0   0 122.498 5.84775   2
   4   0   0 120.272 5.72156   3
   4   0   1 9.06534 1.17747   2
  -4   0  -1 6.77259 0.95852   3
  -4   0  -1 7.60330 1.29262   2
   4   0   2 4.52738 1.14439   2
  -4   0  -2 4.54283 0.84541   3
  -4   0  -2 4.86217 1.23541   2
  -4   0  -3 28.8718 1.72566   3
   4   0   3 28.7955 1.88209   2
  -4   0  -3 29.7816 2.00126   2
  -4   0  -4 21.0787 1.50783   3
   4   0   4 23.1069 1.65493   2
  -4   0  -4 23.2776 1.74919   2
  -4   0  -5 72.8060 3.76970   3
   4   0   5 77.4179 3.81168   2
  -4   0  -5 74.6236 3.85312   2
   4   0   6 7.64622 1.14861   2
  -4   0  -6 5.97884 1.37167   2
  -4   0  -6 8.56366 1.06127   3
   4   0   7 0.94455 1.14485   2
  -4   0  -7-0.48718 1.30340   2
  -4   0  -7 0.22423 0.97119   3
   4   0   8 9.99092 1.26762   2
  -4   0  -8 8.03372 1.38803   2
  -4   0  -8 6.91052 1.07131   3
   4   0   9 20.3107 1.50288   2
  -4   0  -9 20.9742 1.75523   2
   4   0  10 99.5372 4.97933   2
  -4   0 -10 103.606 5.09701   2
   4   0  11 155.355 7.48572   2
  -4   0 -11 158.197 7.57994   2
   4   0  12 6.97054 1.06952   2
  -4   0 -12 7.00656 1.31796   2
   4   0  13 3.36701 1.01724   2
  -4   0 -13 4.76497 1.29804   2
   4   0  14 11.2483 1.21578   2
  -4   0 -14 12.8561 1.51056   2
  -4   0 -15 36.3437 2.26826   2
   4   0  15 32.8202 2.06728   2
  -4   0 -16 27.4184 2.04955   2
   4   0  16 27.4002 1.83645   2
  -4   0 -17 74.3820 4.05554   2
   4   0  17 78.0206 3.91368   2
   4   0  18 5.11090 1.21772   2
  -4   0 -18 6.91655 1.51608   2
  -4   0 -19 30.8310 2.28627   2
   4   0  19 30.6387 2.02502   2
  -4   0 -20 4.82883 1.59563   2
   4   0  20 2.52458 1.25088   2
   4   0  21 8.67165 1.38174   2
   4   0  22 13.3514 1.52440   2
   4   0  23 6.75822 1.40996   2
   4   0  24-2.47055 1.42436   2
   4   0  25 118.885 5.96010   2
   4   0  26 6.46146 1.49194   2
   4   0  27 6.31124 1.47835   2
   4   0  28 7.01567 1.50705   2
   4   0  29-0.41938 1.43399   2
   4   0  30 7.64796 1.57239   2
   4   0  31 7.01497 1.59192   2
   4   0  32 12.5261 1.74073   2
   4   0  33 3.67335 1.62228   2
   4   0  34 5.05855 1.66421   2
   4   0  35 1.49735 1.65064   2
   4   0  36 8.90419 1.84706   2
   4   0  37 2.15007 1.75158   2
   4   0  38 1.48757 1.74582   2
  -4  -1  41 1.47586 1.90258   2
  -4  -1  40 1.44463 1.84228   2
  -4  -1  39 0.97706 1.83593   2
  -4   1  39 3.26435 2.05326   2
  -4  -1  38 0.43133 1.77987   2
  -4   1  38-0.10779 2.02962   2
  -4  -1  37-0.21220 1.72500   2
  -4   1  37 0.21000 1.90938   2
  -4   1  36 2.60530 1.93533   2
  -4  -1  36 0.95998 1.72220   2
  -4   1  35 4.20580 1.93797   2
  -4  -1  35 3.12205 1.74331   2
  -4  -1  34 4.12844 1.72891   2
  -4   1  34 3.53609 1.92109   2
  -4  -1  33 1.89938 1.72447   2
  -4   1  33 1.77953 1.85153   2
  -4  -1  32 0.14112 1.63980   2
  -4   1  32 2.30359 1.78121   2
  -4  -1  31 14.7430 1.94127   2
  -4   1  31 18.3411 2.19288   2
  -4   1  30 10.1068 1.93363   2
  -4  -1  30 9.40317 1.76905   2
  -4   1  29 18.5885 2.08041   2
  -4  -1  29 14.9537 1.98234   2
  -4  -1  28 7.18831 1.73294   2
  -4   1  28 9.66453 1.86845   2
  -4   1  27-0.11403 1.74496   2
  -4  -1  27 2.44459 1.59353   2
  -4  -1  26 1.76952 1.52415   2
  -4   1  26 0.58631 1.66902   2
  -4  -1  25 1.93303 1.52984   2
  -4   1  25 2.85386 1.60542   2
  -4  -1  24 0.12701 1.48596   2
  -4   1  24-0.29721 1.59279   2
  -4  -1  23 8.03316 1.57258   2
  -4   1  23 8.64550 1.67207   2
  -4   1  22 2.39878 1.50065   2
  -4  -1  22 3.39259 1.46803   2
  -4  -1  21 6.66217 1.50423   2
  -4   1  21 8.78697 1.54751   2
  -4  -1  20 3.22700 1.41909   2
   4   1 -20 2.07131 0.53154   1
  -4  -1  19 1.11053 1.37548   2
   4   1 -19 1.08987 0.52691   1
  -4  -1  18 0.81334 1.29237   2
   4   1 -18 1.40872 0.50850   1
  -4  -1  18 0.87422 1.17459   2
  -4  -1  17 3.01828 1.39381   2
   4   1 -17 0.54879 0.48991   1
  -4  -1  17 1.17476 1.17618   2
   4   1 -16 3.18842 0.52702   1
  -4  -1  16 3.03025 1.22920   2
   4  -1 -16 4.45727 1.51931   2
  -4  -1  16 4.58039 1.39419   2
   4   1 -15 9.96361 0.74307   1
  -4  -1  15 10.6449 1.37874   2
   4   1 -15 13.6607 1.49738   4
   4  -1 -15 13.1560 1.71562   2
  -4  -1  15 12.6372 1.56287   2
   4   1 -14 25.7463 1.82815   4
   4   1 -14 20.0801 1.22450   1
   4  -1 -14 28.4751 2.03233   2
  -4  -1  14 27.1374 1.93197   2
  -4  -1  14 25.3988 1.76214   2
  -4  -1  13 33.1883 2.13939   2
   4   1 -13 36.7390 2.18294   4
  -4  -1  13 37.7627 2.24949   2
   4   1 -13 31.3794 1.67878   1
  -4  -1  12 7.64601 1.36010   2
   4   1 -12 6.83800 0.65728   1
   4   1 -12 8.27268 1.29376   4
  -4  -1  12 7.22787 1.53345   2
  -4   1  12 7.66072 1.40554   2
  -4  -1  11 9.69405 1.45052   2
   4   1 -11 10.3895 1.36121   4
   4   1 -11 9.07552 0.74482   1
  -4  -1  11 10.1106 1.57802   2
  -4   1  11 9.22312 1.33126   2
  -4   1  10 31.7915 1.95845   2
  -4  -1  10 31.2347 2.05067   2
   4   1 -10 27.3753 1.55413   1
   4   1 -10 30.7681 1.98759   4
  -4   1   9 33.5506 2.09245   2
   4  -1  -9 35.0066 1.69576   4
   4   1  -9 31.5328 2.04236   4
  -4  -1   9 32.5683 2.14093   2
   4   1  -9 29.8980 1.69750   1
  -4   1   9 30.0568 2.03083   2
   4   1  -8 105.281 4.95205   1
  -4   1   8 101.130 5.11402   2
   4   1  -8 107.183 5.14766   2
  -4   1   8 109.030 5.17145   2
   4   1  -8 108.920 5.18164   4
   4  -1  -8 106.018 4.90343   4
  -4  -1   8 105.976 5.18922   2
  -4  -1   8 95.2819 4.96735   1
   4   1  -7 83.7573 3.92541   1
  -4   1   7 80.3160 4.09241   2
   4   1  -7 83.1637 4.12429   2
  -4  -1   7 82.2781 4.11597   4
  -4   1   7 80.2466 4.11440   2
  -4  -1   7 80.4686 4.15606   2
  -4  -1   7 79.2696 3.95617   1
  -4   1   6 71.7451 3.92031   2
  -4  -1   6 79.8826 3.92980   4
  -4   1   6 75.2314 3.90301   2
  -4  -1   6 73.9562 3.96270   2
   4   1  -6 74.9408 3.96531   2
   4   1  -6 81.5265 3.73811   1
  -4  -1   6 78.1688 3.76901   1
  -4   1   5 3.40667 1.10421   2
  -4  -1   5 4.43630 1.37366   2
  -4  -1   5 2.42788 1.06511   4
  -4  -1   5 3.09002 0.82818   1
   4   1  -5 2.70463 0.67144   1
  -4  -1   4 42.9113 2.50738   2
  -4  -1   4 40.3290 2.37573   4
   4   1  -4 41.3879 2.16152   1
  -4  -1   4 42.6809 2.20950   1
  -4   1   4 41.9125 2.35315   2
  -4  -1   3 5.32044 0.93162   1
   4  -1  -3 5.73258 1.01652   2
  -4  -1   3 7.98584 1.33234   2
  -4   1   3 6.53936 1.14178   2
  -4  -1   2 2.33482 1.33540   2
  -4   1   2 4.29275 1.12787   2
   4  -1  -2 5.28180 1.03149   2
  -4  -1   2 4.31180 0.88532   1
   4   1  -1 5.58226 1.08075   3
  -4   1   1 6.55338 0.60483   3
  -4   1   1 6.91271 1.21701   2
   4  -1  -1 7.13530 0.98809   2
  -4  -1   1 5.22190 0.90976   1
  -4  -1   0 5.75847 0.95218   1
  -4   1   0 7.74337 1.22691   2
   4   1   0 6.59804 1.09996   3
   4  -1   0 7.30753 1.06658   2
  -4   1   0 7.06599 0.70186   3
  -4  -1  -1 5.49963 0.98818   1
  -4   1  -1 6.79932 1.20611   2
   4   1   1 7.22025 1.12703   3
   4  -1   1 6.49283 1.04825   2
  -4   1  -1 5.19906 0.69814   3
  -4  -1  -2 84.0247 4.34832   1
   4  -1   2 94.5408 4.36104   2
  -4   1  -2 94.9623 4.40315   2
   4   1   2 80.9775 4.43482   2
   4   1   2 86.5350 4.42908   3
  -4  -1  -3 35.1671 2.05291   1
  -4   1  -3 35.4938 2.10596   2
   4  -1   3 35.9196 1.98745   2
   4   1   3 31.8136 2.18598   2
   4   1   3 34.2342 2.14214   3
  -4  -1  -4 2.79987 1.03755   1
   4  -1   4 2.57448 1.03592   2
  -4  -1  -4 3.19448 1.11921   3
  -4   1  -4 3.14998 1.14683   2
   4   1   4 3.18405 1.23038   2
   4   1   4 1.75434 1.15405   3
  -4   1  -5 18.8876 1.56127   2
  -4  -1  -5 19.6832 1.57880   1
  -4  -1  -5 19.7692 1.59910   3
   4   1   5 21.2473 1.71074   2
   4  -1   5 23.5258 1.51935   2
  -4   1  -6 18.9678 1.53142   2
  -4  -1  -6 19.8470 1.81068   2
   4   1   6 18.7762 1.62802   2
  -4  -1  -6 18.6295 1.56014   1
  -4  -1  -6 20.8192 1.59670   3
   4  -1   6 21.7835 1.48128   2
  -4  -1  -7 18.0152 1.73239   2
   4  -1   7 11.9715 1.21547   2
  -4   1  -7 13.6413 1.36247   2
   4   1   7 13.7703 1.47497   2
  -4  -1  -7 13.0555 1.47165   3
  -4  -1  -8 3.83812 1.20345   3
  -4   1  -8 4.97101 1.19947   2
  -4  -1  -8 3.44706 1.47268   2
   4   1   8 3.26525 1.29505   2
   4  -1   8 3.62801 0.95102   2
  -4  -1  -9 7.48404 1.55920   2
  -4  -1  -9 8.75775 1.20640   3
   4   1   9 7.29924 1.19839   2
  -4   1  -9 5.58592 1.11556   2
   4  -1   9 6.28544 0.99892   2
  -4  -1 -10 4.67097 1.48749   2
  -4   1 -10 3.97389 1.16133   2
  -4  -1 -10 5.09847 1.18725   3
   4   1  10 3.69537 1.19385   2
   4  -1  10 3.35727 0.90627   2
   4   1  11 2.09875 1.17018   2
  -4  -1 -11 0.64170 1.41731   2
  -4   1 -11 2.95459 1.08845   2
  -4  -1 -11-0.55699 1.06769   3
  -4  -1 -11 1.11078 1.06789   1
   4  -1  11 1.39801 0.89146   2
   4   1  12 0.46754 1.13191   2
  -4   1 -12 2.22577 1.07317   2
  -4  -1 -12 0.68152 1.41324   2
  -4  -1 -12 0.47278 1.12642   3
  -4  -1 -12 0.42246 1.08717   1
   4  -1  12 1.18670 0.88256   2
   4   1  13 4.82891 1.14501   2
   4  -1  13 3.96451 0.92697   2
  -4   1 -13 3.95658 1.12533   2
  -4  -1 -13 3.14116 1.52428   2
  -4  -1 -13 4.51371 1.20191   1
  -4  -1 -13 4.44631 1.23255   3
   4  -1  14 11.0394 1.11183   2
   4   1  14 11.5963 1.35298   2
  -4   1 -14 10.7232 1.29992   2
  -4  -1 -14 10.9350 1.68839   2
  -4  -1 -14 10.0181 1.39969   1
  -4  -1 -14 9.53617 1.44609   3
   4   1  15 9.46110 1.30614   2
   4  -1  15 9.74763 1.10870   2
  -4   1 -15 9.01094 1.28430   2
  -4  -1 -15 9.80745 1.67245   2
  -4  -1 -15 9.26812 1.43807   1
  -4  -1 -15 7.75031 1.39217   3
   4  -1  16 0.56324 0.96176   2
   4   1  16 0.54608 1.17997   2
  -4  -1 -16 0.30826 1.23662   3
  -4  -1 -16 0.44372 1.58561   2
  -4   1 -16-1.04963 1.17351   2
  -4  -1 -16 1.34235 1.27037   1
  -4   1 -17 3.65405 1.28265   2
   4  -1  17 4.50003 1.04213   2
   4   1  17 3.71433 1.26540   2
  -4  -1 -17 3.72221 1.31613   3
  -4  -1 -17 3.80504 1.61125   2
  -4  -1 -17 4.00226 1.42042   1
  -4  -1 -18 5.27297 1.40561   3
   4  -1  18 2.62439 1.06439   2
   4   1  18 2.38210 1.28561   2
  -4   1 -18 1.24302 1.31012   2
  -4  -1 -18 2.04948 1.67885   2
  -4  -1 -18 2.49592 1.48221   1
  -4  -1 -19 2.91631 1.43389   3
   4   1  19 2.77573 1.34339   2
   4  -1  19 1.03260 1.05008   2
  -4   1 -19 1.65806 1.35885   2
  -4  -1 -19 2.74279 1.58924   1
  -4  -1 -20-0.25627 1.50937   3
   4   1  20 1.56617 1.37099   2
   4  -1  20 0.03297 1.10964   2
  -4   1 -20 0.02001 1.41447   2
  -4  -1 -20-0.24392 1.56688   1
  -4  -1 -21 12.1868 1.76165   3
  -4  -1 -21 14.4457 1.89888   1
  -4   1 -21 5.73030 1.64050   2
   4   1  21 10.9917 1.55236   2
   4  -1  21 12.1715 1.32426   2
  -4  -1 -22-2.72430 1.78714   1
  -4   1 -22 0.86755 1.50422   2
   4   1  22-0.18760 1.41683   2
   4  -1  22 1.47645 1.17150   2
  -4  -1 -23-1.47564 1.83688   1
   4   1  23 2.59543 1.44981   2
   4  -1  23 1.80724 1.24571   2
  -4   1 -23 1.28627 1.60731   2
   4   1  24 13.7467 1.78764   2
   4  -1  24 12.2413 1.47442   2
   4  -1  25 18.4650 1.70998   2
   4   1  25 20.6972 1.92578   2
   4   1  26 6.92422 1.59741   2
   4  -1  26 5.11556 1.35168   2
   4  -1  27 2.54304 1.32569   2
   4   1  27 5.11610 1.61015   2
   4   1  28 0.24303 1.57642   2
   4  -1  28-0.12990 1.33034   2
   4   1  29 4.17159 1.56398   2
   4  -1  29 4.10145 1.39351   2
   4   1  30 0.05657 1.60336   2
   4  -1  30 2.93589 1.38493   2
   4   1  31 0.57869 1.60481   2
   4  -1  31 1.95711 1.43537   2
   4  -1  32 2.37363 1.46771   2
   4   1  32 0.88820 1.64212   2
   4  -1  33 3.43189 1.50727   2
   4   1  33 2.27036 1.71162   2
   4   1  34-2.01128 1.66010   2
   4  -1  34 0.94402 1.50796   2
   4   1  35-0.88636 1.71889   2
   4  -1  35-0.47085 1.52157   2
   4   1  36-3.94782 1.80660   2
   4   1  37 3.54759 1.85403   2
  -4  -2  41 3.46914 1.85381   2
  -4  -2  40 1.68892 1.75001   2
  -4  -2  39 1.36211 1.72902   2
  -4  -2  38 7.85103 1.76394   2
  -4   2  38 6.94801 2.22129   2
  -4   2  37-4.09870 2.16794   2
  -4  -2  37 4.03580 1.73272   2
  -4   2  36-1.49050 2.01194   2
  -4  -2  36 2.51517 1.66977   2
  -4   2  35 11.2656 2.14195   2
  -4  -2  35 7.66655 1.73800   2
  -4   2  34-0.20754 1.91630   2
  -4  -2  34-1.29663 1.56164   2
  -4   2  33-0.06756 1.96961   2
  -4  -2  33-0.13252 1.58187   2
  -4   2  32 35.3084 2.78458   2
  -4  -2  32 34.3171 2.50726   2
  -4   2  31 49.0682 3.15435   2
  -4  -2  31 41.2078 2.80138   2
  -4   2  30 24.4301 2.41691   2
  -4  -2  30 28.0526 2.19626   2
  -4  -2  29 34.5888 2.45448   2
  -4  -2  28 35.8238 2.49617   2
  -4  -2  27 3.09981 1.50921   2
  -4  -2  26 3.79978 1.53626   2
  -4  -2  25 3.51315 1.53614   2
  -4  -2  24 56.0711 3.25549   2
  -4  -2  23 2.96450 1.34608   2
  -4  -2  23 5.77911 1.47768   2
  -4   2  22 45.3645 3.30680   2
  -4  -2  22 52.2693 3.11678   2
  -4  -2  22 69.9430 3.26868   2
  -4   2  21 37.5072 2.83466   2
  -4  -2  21 53.7402 2.80638   2
  -4  -2  21 42.5417 2.66470   2
   4   2 -20 171.123 7.76839   4
  -4   2  20 152.106 7.56357   2
  -4  -2  20 163.492 7.52667   2
  -4  -2  20 136.339 7.41710   2
  -4   2  19 78.7749 4.28696   2
  -4  -2  19 82.7629 4.17716   2
   4   2 -19 95.8853 4.50771   4
  -4  -2  19 92.8519 4.30959   2
   4  -2 -19 82.4992 4.40868   2
  -4   2  19 75.2754 3.81527   1
  -4  -2  18 2.86644 1.28240   2
  -4   2  18 2.34670 1.36759   2
  -4   2  18 3.54165 0.59875   1
   4   2 -18 5.72313 1.57311   4
   4  -2 -18 5.13802 1.57516   2
  -4  -2  18 0.36526 1.43529   2
   4  -2 -17 6.98967 1.57434   2
  -4  -2  17 9.83683 1.54303   2
  -4   2  17 3.58449 1.43808   2
  -4  -2  17 5.97156 1.35217   2
  -4   2  17 7.98171 0.73738   1
   4   2 -17 8.19140 1.54474   4
  -4   2  16 8.61531 1.53711   2
  -4  -2  16 12.1365 1.50429   2
   4   2 -16 12.9152 1.12189   1
  -4   2  16 13.2773 0.89171   1
  -4  -2  16 15.6744 1.68584   2
   4  -2 -16 12.8124 1.68473   2
   4   2 -16 12.7850 1.68359   4
  -4  -2  15 20.8764 1.78193   2
   4   2 -15 23.4943 1.95692   4
   4   2 -15 22.3550 1.47088   1
  -4   2  15 25.3547 1.81683   2
   4  -2 -15 25.6769 2.00695   2
  -4  -2  15 26.3961 1.93481   2
  -4   2  15 22.8304 1.29140   1
  -4   2  14 2.37509 1.24571   2
  -4  -2  14-0.05707 1.18124   2
   4   2 -14 0.53442 1.35145   4
   4   2 -14 1.11073 0.83841   1
   4  -2 -14 3.49486 1.42713   2
  -4  -2  14 2.20822 1.40228   2
  -4  -2  13 3.38276 1.20543   2
   4   2 -13 2.31415 1.37507   4
  -4  -2  13 3.60740 1.41696   2
   4  -2 -13 1.62172 1.38097   2
   4   2 -13 3.23218 0.84640   1
  -4   2  13 4.17018 1.25017   2
   4   2 -12 48.7763 2.60265   1
   4  -2 -12 45.5172 2.46546   3
   4  -2 -12 53.7223 2.92430   2
  -4   2  12 58.9903 2.83983   2
  -4  -2  12 50.4896 2.80170   2
   4   2 -12 53.2073 2.97643   4
   4   2 -11 106.052 4.99279   1
   4  -2 -11 108.029 5.23282   2
  -4   2  11 119.356 5.16484   2
   4  -2 -11 94.0187 4.85902   3
  -4  -2  11 103.651 5.13230   2
   4   2 -11 111.856 5.30220   4
   4   2 -10 97.6486 4.38601   1
   4   2 -10 81.0200 4.46132   2
   4  -2 -10 101.885 4.64107   2
  -4   2  10 104.868 4.53456   2
   4  -2 -10 82.2422 4.21197   3
   4   2 -10 93.1041 4.66634   4
  -4  -2  10 88.6633 4.50823   2
   4   2  -9 41.4165 2.53324   2
  -4  -2   9 47.0671 2.70590   4
   4   2  -9 48.2492 2.79851   4
  -4  -2   9 42.3909 2.59204   2
  -4   2   9 52.2835 2.62723   2
   4   2  -9 44.1496 2.42247   1
   4   2  -8 155.839 7.18531   1
  -4  -2   8 139.040 7.28234   2
  -4  -2   8 148.833 7.37832   4
   4   2  -8 146.930 7.26778   2
  -4   2   8 161.370 7.28839   2
   4   2  -7 116.818 5.39725   1
   4   2  -7 106.980 5.49507   2
  -4  -2   7 109.458 5.51717   2
  -4  -2   7 102.352 5.58419   4
  -4   2   7 117.480 5.48163   2
   4   2  -6 239.086 10.8533   1
  -4   2   6 237.122 10.8540   2
   4   2  -6 216.729 10.9118   2
  -4  -2   6 217.817 10.9220   2
  -4  -2   6 229.844 11.0434   4
  -4   2   6 238.220 10.9052   2
   4   2  -5 132.213 6.13507   1
  -4   2   5 125.687 6.12241   2
  -4  -2   5 120.140 6.22108   2
  -4  -2   5 128.324 6.32964   4
  -4   2   5 129.222 6.18778   2
   4   2  -5 129.037 6.23308   2
  -4   2   4 70.7845 3.65982   2
   4   2  -4 73.4267 3.61895   1
  -4  -2   4 74.4699 3.70101   1
  -4  -2   4 67.3472 3.77560   2
   4   2  -4 72.7998 3.77552   2
  -4   2   4 72.8924 3.61999   2
  -4  -2   4 75.0753 3.88085   4
   4   2  -3 6.97471 1.00248   1
  -4  -2   3 6.78206 1.18881   1
   4   2  -3 7.92250 1.35022   2
  -4   2   3 7.01851 1.02089   2
  -4  -2   3 6.73324 1.42158   2
  -4  -2   3 8.52956 1.50240   4
  -4   2   3 7.04174 1.08511   2
  -4   2   2 19.0345 1.42807   2
  -4   2   2 19.9868 1.41375   2
   4   2  -2 23.1760 1.79899   2
   4   2  -2 20.2529 1.41260   1
  -4  -2   2 22.2556 1.56823   1
  -4  -2   2 20.1202 1.78966   2
  -4  -2   1 86.8585 4.41089   1
   4   2  -1 80.6042 4.34732   1
  -4  -2   1 88.6736 4.50939   2
   4   2  -1 95.9119 4.52588   2
  -4   2   1 101.214 4.34702   2
  -4   2   1 85.4056 4.13831   4
  -4   2   0 327.276 14.8025   2
   4   2   0 290.002 14.8383   1
  -4  -2   0 317.033 14.8783   1
   4   2   0 338.701 14.9423   2
  -4  -2   0 317.093 14.9163   2
  -4  -2  -1 243.194 11.6651   2
   4  -2   1 258.717 11.5148   2
   4   2   1 230.697 11.5838   1
  -4  -2  -1 238.628 11.6224   1
   4   2   1 249.213 11.6838   2
  -4   2  -1 257.542 11.5539   2
   4   2   1 232.819 11.6898   3
   4  -2   2 231.964 10.4151   2
   4   2   2 217.631 10.5201   1
  -4  -2  -2 218.779 10.5478   1
   4   2   2 227.955 10.5956   2
  -4   2  -2 234.127 10.4544   2
   4   2   2 197.601 10.5896   3
  -4  -2  -2 212.453 10.5757   2
   4  -2   3 91.8122 4.39688   2
   4   2   3 90.5396 4.53460   1
  -4  -2  -3 90.4171 4.57197   1
  -4   2  -3 90.0995 4.42473   2
   4   2   3 91.7204 4.64265   2
  -4  -2  -3 91.6559 4.65556   2
   4   2   3 88.7381 4.66553   3
  -4   2  -4 20.7267 1.39816   2
  -4  -2  -4 21.1336 1.84400   2
   4   2   4 17.3432 1.43462   1
  -4  -2  -4 18.9562 1.64787   1
   4   2   4 21.6029 1.78798   3
   4  -2   4 22.3946 1.36216   2
   4  -2   5 12.2045 1.03347   2
   4   2   5 9.88824 1.20471   1
  -4  -2  -5 10.7287 1.42433   1
  -4  -2  -5 10.4800 1.64898   2
  -4   2  -5 10.9764 1.09354   2
   4   2   5 13.1541 1.55656   3
  -4  -2  -6 141.031 6.99583   2
   4   2   6 122.239 6.87677   1
  -4   2  -6 148.506 6.78263   2
   4  -2   6 149.189 6.76602   2
   4   2   6 146.432 7.06331   3
  -4  -2  -7 22.1073 1.92427   2
   4   2   7 21.8101 1.84920   3
   4  -2   7 21.8893 1.37601   2
  -4   2  -7 21.4385 1.45515   2
  -4   2  -8 91.6863 4.60878   2
   4  -2   8 99.6690 4.60657   2
   4   2   8 94.5616 4.93733   3
  -4  -2  -8 92.6491 4.92654   3
  -4   2  -9 22.0606 1.48720   2
  -4  -2  -9 23.0018 1.89377   3
   4  -2   9 25.3584 1.48125   2
  -4   2 -10 2.62060 0.90149   2
  -4  -2 -10 0.92256 1.18985   1
   4  -2  10 2.17701 0.80373   2
  -4  -2 -10 1.23523 1.19919   3
  -4  -2 -11 51.6237 2.99124   1
  -4   2 -11 50.4290 2.74356   2
   4  -2  11 54.3059 2.70400   2
  -4  -2 -11 57.0671 3.12541   3
  -4   2 -12 1.56775 0.93382   2
  -4  -2 -12 1.40676 1.23768   1
  -4  -2 -12 5.17831 1.36352   3
   4   2  12 3.34089 1.27560   2
   4  -2  12 3.74828 0.83996   2
  -4   2 -13 9.05042 1.10264   2
  -4  -2 -13 9.12964 1.42056   1
  -4  -2 -13 8.54317 1.54654   3
   4   2  13 11.8557 1.46048   2
   4  -2  13 9.16235 0.98093   2
  -4  -2 -14 8.07917 1.76326   2
  -4   2 -14 8.42605 1.11835   2
  -4  -2 -14 8.12397 1.44442   1
   4  -2  14 9.90827 1.00366   2
   4   2  14 7.68522 1.44742   2
  -4  -2 -14 11.4877 1.55801   3
  -4  -2 -15 57.3964 3.03894   3
   4   2  15 50.1980 2.85212   2
   4  -2  15 52.3699 2.54200   2
  -4  -2 -15 51.0203 2.89910   1
  -4   2 -15 33.8137 2.61352   2
  -4  -2 -15 53.3415 3.11564   2
  -4  -2 -16 7.67744 1.50515   1
  -4   2 -16 4.05140 1.20379   2
  -4  -2 -16 8.15406 1.51887   3
   4  -2  16 6.76399 1.00666   2
   4   2  16 8.75326 1.48559   2
  -4  -2 -17 26.4539 2.09493   1
  -4   2 -17 19.2753 1.79412   2
   4  -2  17 25.6026 1.62516   2
   4   2  17 29.8271 2.06074   2
  -4  -2 -17 29.1667 2.15256   3
  -4  -2 -18 20.3433 1.90722   1
  -4   2 -18 14.6004 1.67716   2
   4  -2  18 21.3954 1.46364   2
   4   2  18 21.5330 1.90912   2
  -4  -2 -18 18.6175 1.94949   3
  -4  -2 -19 64.2594 3.64472   1
  -4   2 -19 53.2334 3.40000   2
   4  -2  19 66.6054 3.24759   2
   4   2  19 66.7829 3.56522   2
  -4  -2 -19 60.3941 3.69991   3
   4  -2  20 47.1571 2.54918   2
   4   2  20 49.2721 2.91233   2
  -4   2 -20 38.2228 2.75134   2
  -4  -2 -20 51.6070 3.01078   1
   4  -2  21 28.4171 1.79853   2
   4   2  21 32.8525 2.25661   2
  -4  -2 -21 28.4052 2.30077   1
  -4   2 -21 18.1762 2.05518   2
   4  -2  22 14.4599 1.34957   2
   4   2  22 16.7293 1.84966   2
  -4   2 -22 6.97583 1.69309   2
   4  -2  23-0.76878 1.14085   2
   4   2  23 1.30967 1.65883   2
  -4   2 -23-0.14924 1.60089   2
   4  -2  24 77.7705 3.73144   2
  -4   2 -24 54.8215 4.00189   2
   4   2  24 76.5273 4.04394   2
   4   2  25 1.19306 1.66878   2
   4  -2  25 1.64581 1.23052   2
   4   2  26 5.77079 1.74289   2
   4  -2  26 7.75129 1.29765   2
   4   2  27 0.50356 1.68565   2
   4  -2  27-0.79307 1.23772   2
   4   2  28 2.90385 1.70536   2
   4  -2  28 1.83338 1.24101   2
   4   2  29 4.47599 1.76332   2
   4  -2  29 0.70445 1.27198   2
   4   2  30 5.22889 1.78698   2
   4   2  31 1.76774 1.74942   2
   4   2  32 7.53719 1.87599   2
   4   2  33 8.52617 1.94422   2
   4   2  34 1.36369 1.81577   2
   4   2  35-0.38237 1.85847   2
  -4  -3  36 1.40481 1.58950   2
  -4  -3  35 0.30211 1.52577   2
  -4  -3  34 0.07458 1.51323   2
   4  -3 -34 1.01120 1.88920   3
  -4  -3  33 2.04560 1.52060   2
   4  -3 -33 1.21118 1.79202   3
  -4   3  32-1.76476 2.01862   2
  -4  -3  32 2.82422 1.48105   2
  -4   3  31 10.9782 2.04034   2
  -4  -3  31 6.46636 1.56451   2
   4  -3 -31 12.1845 1.89175   3
  -4   3  30 9.85291 2.00971   2
  -4  -3  30 12.4277 1.61867   2
   4  -3 -30 7.76865 1.79252   3
  -4   3  29 3.09223 1.86453   2
  -4  -3  29 6.02254 1.53667   2
   4  -3 -29 0.44570 1.55220   3
  -4   3  28 13.2684 1.98154   2
  -4  -3  28 11.0898 1.58644   2
   4  -3 -28 11.7341 1.70210   3
  -4   3  27 8.48145 1.90724   2
  -4  -3  27 5.76888 1.48279   2
   4  -3 -27 8.51410 1.54783   3
  -4   3  26 3.96287 1.79580   2
  -4  -3  26 4.93965 1.46941   2
   4  -3 -26 4.72123 1.43983   3
  -4   3  25 7.51563 1.86648   2
  -4  -3  25 10.1081 1.55091   2
   4  -3 -25 10.0216 1.52936   3
  -4  -3  24 0.09064 1.44715   2
   4  -3 -24 4.09613 1.32707   3
  -4  -3  24 2.50928 1.41584   2
  -4   3  24 3.67322 1.69118   2
  -4   3  23-0.73135 1.64376   2
   4  -3 -23-1.32850 1.26961   3
  -4   3  23 0.71256 0.91535   1
  -4  -3  23 0.22007 1.39947   2
  -4  -3  23 0.65422 1.43544   2
  -4  -3  22-1.41009 1.42122   2
  -4  -3  22 2.71021 1.45884   2
  -4   3  22-1.50612 1.63398   2
  -4   3  22 1.47044 0.94880   1
   4  -3 -22 0.59436 1.18583   3
  -4   3  21 2.16372 1.63277   2
  -4   3  21 3.08892 0.95634   1
  -4  -3  21 0.52543 1.39680   2
  -4  -3  21 4.69435 1.47281   2
   4  -3 -21 2.82153 1.13873   3
  -4   3  20 0.17457 1.49746   2
  -4   3  20 1.73240 0.92295   1
  -4  -3  20-0.12856 1.37630   2
  -4  -3  20 0.80084 1.42445   2
   4  -3 -20 1.36883 1.07909   3
  -4   3  19 1.75951 1.45737   2
  -4   3  19 2.16375 0.94881   1
  -4  -3  19 4.63885 1.37982   2
  -4  -3  19 4.25783 1.49613   2
   4  -3 -19 3.12368 1.02596   3
  -4   3  18 0.46656 1.43138   2
  -4  -3  18 1.32855 1.32890   2
  -4   3  18 3.58188 0.89931   1
   4  -3 -18 2.59119 0.95946   3
  -4  -3  18 3.84800 1.49903   2
  -4   3  17 1.67244 1.38430   2
  -4  -3  17 1.29070 1.30695   2
  -4   3  17 1.20607 0.86541   1
   4  -3 -17 0.11436 0.92019   3
   4  -3 -17-0.16595 1.57131   2
  -4  -3  17 2.92531 1.48980   2
   4   3 -17 1.24692 1.73540   4
  -4   3  16 18.4575 1.77571   2
   4   3 -16 20.5088 2.12227   4
  -4   3  16 18.7630 1.33263   1
  -4  -3  16 20.4063 1.88819   2
   4  -3 -16 19.8105 1.92336   2
   4  -3 -16 19.2439 1.37898   3
  -4  -3  16 18.3063 1.70244   2
  -4  -3  15 16.3742 1.57045   2
   4  -3 -15 14.3921 1.15677   3
   4   3 -15 18.6997 1.99437   4
   4  -3 -15 15.9081 1.77679   2
  -4   3  15 15.1351 1.63587   2
  -4  -3  15 16.4229 1.83084   2
  -4   3  14 0.59576 1.24876   2
  -4  -3  14 1.25453 1.20258   2
   4   3 -14 2.98340 1.61630   4
   4  -3 -14 2.73320 1.42307   2
  -4  -3  14 0.58158 1.51379   2
   4  -3 -14 2.24916 0.78465   3
  -4  -3  13 6.35213 1.26868   2
   4   3 -13 6.32652 1.65064   4
   4   3 -13 6.50441 1.24058   1
   4  -3 -13 7.68873 1.43358   2
  -4   3  13 7.19742 1.30948   2
  -4  -3  12 6.11500 1.30281   2
   4   3 -12 9.68015 1.67928   4
   4   3 -12 6.09046 1.18122   1
   4  -3 -12 9.34987 1.42568   2
  -4   3  12 9.44609 1.28568   2
  -4   3  11 7.18190 1.23209   2
  -4  -3  11 4.66656 1.23343   2
   4   3 -11 10.2497 1.72755   4
   4   3 -11 9.07241 1.23972   1
   4   3 -11 6.54001 1.19724   2
   4  -3 -11 6.59391 1.42570   2
  -4  -3  10 14.7382 1.52294   2
   4   3 -10 17.7145 1.54634   2
   4   3 -10 22.6403 1.97837   4
   4   3 -10 21.8445 1.59724   1
   4  -3 -10 19.2647 1.70230   2
  -4   3  10 21.6924 1.57922   2
  -4  -3   9-0.58115 1.10467   2
  -4   3   9 0.54219 1.09339   2
   4   3  -9 0.93621 1.08700   2
  -4  -3   9-0.92115 1.22899   4
   4   3  -9 0.23483 1.08788   1
   4  -3  -9 0.28229 1.23999   2
   4  -3  -9 0.15306 0.53135   4
  -4   3   8 9.89072 1.19032   2
  -4  -3   8 7.77211 1.22533   2
   4   3  -8 8.35645 1.28088   2
   4  -3  -8 8.74447 0.69154   4
  -4  -3   8 11.9025 1.49815   4
   4   3  -8 10.4051 1.26725   1
   4   3  -7 50.9385 2.80725   1
   4   3  -7 43.7372 2.76395   2
  -4  -3   7 53.8684 3.10006   4
  -4   3   7 60.1794 2.76823   2
  -4  -3   7 46.3385 2.77989   2
  -4  -3   6 14.1497 1.46210   2
   4   3  -6 14.2959 1.43584   2
  -4  -3   6 18.3791 1.80533   4
  -4   3   6 17.5714 1.36114   2
   4   3  -6 18.8347 1.50874   1
   4   3  -5 77.4610 3.93954   1
   4   3  -5 71.1092 3.90853   2
  -4   3   5 75.4092 3.75880   2
  -4  -3   5 76.2561 4.19675   4
  -4  -3   5 66.1048 3.89664   2
  -4   3   5 77.9425 3.61217   3
  -4   3   5 82.7710 3.82545   2
  -4   3   4 1.51728 0.89724   2
  -4  -3   4 1.06743 1.19095   2
  -4   3   4 0.09285 0.74372   2
   4   3  -4-0.41715 1.10680   2
  -4   3   4 1.03311 0.46449   3
  -4  -3   4 1.15814 1.37316   4
   4   3  -4 0.94439 1.12478   1
   4   3  -3 18.5505 1.55951   1
  -4   3   3 19.2708 1.28831   2
  -4  -3   3 22.2802 1.96383   4
  -4  -3   3 16.8578 1.59644   2
   4   3  -3 17.2210 1.60092   2
  -4   3   3 20.4138 1.35503   2
  -4  -3   2 3.06105 1.23036   2
   4   3  -2 4.24490 1.26881   2
  -4   3   2 5.26722 0.86453   2
   4   3  -2 4.96161 1.20922   1
  -4  -3   2 7.39564 1.57958   4
  -4   3   2 4.40168 0.90269   2
  -4   3   1 55.7729 3.06931   2
  -4  -3   1 59.5553 3.30085   2
  -4   3   1 65.8245 3.14883   2
   4   3  -1 69.8611 3.34450   1
   4   3  -1 61.2191 3.33457   2
  -4   3   0 17.4299 1.24077   2
  -4   3   0 17.7775 1.14753   4
  -4  -3   0 19.8347 1.62528   2
  -4   3   0 16.9647 1.32474   2
   4   3   0 17.4171 1.54689   1
   4   3   0 17.6029 1.62850   2
   4   3   1 19.2645 1.63604   1
  -4   3  -1 23.0887 1.30279   4
  -4  -3  -1 19.7605 1.71890   2
  -4  -3  -1 21.6934 1.71083   1
   4   3   1 20.8386 1.69671   2
  -4   3  -1 18.8848 1.33562   2
  -4   3  -1 20.1320 1.41241   2
   4   3   2 2.20688 1.32507   3
  -4   3  -2 1.42903 0.84834   2
  -4  -3  -2 1.72535 1.29536   2
   4   3   2 2.44892 1.15189   1
  -4  -3  -2 1.74458 1.22335   1
  -4   3  -2 2.00565 0.69087   4
   4   3   2 1.83944 1.24102   2
  -4   3  -2 1.16057 0.82235   2
   4   3   3 9.51464 1.25505   1
  -4  -3  -3 9.56588 1.37275   1
  -4  -3  -3 9.23623 1.45595   2
  -4   3  -3 9.07431 0.95333   2
   4   3   3 6.17530 1.38763   2
   4   3   3 8.94774 1.42064   3
  -4   3  -3 8.82488 0.96078   2
  -4  -3  -4 8.42720 1.35289   1
   4   3   4 7.21383 1.29072   1
  -4  -3  -4 9.25523 1.44568   2
   4   3   4 8.68223 1.41962   2
  -4   3  -4 9.26289 0.93406   2
   4   3   4 8.63511 1.44362   3
  -4  -3  -5 9.14622 1.38561   1
   4   3   5 8.36294 1.32057   1
   4   3   5 9.15114 1.45044   2
   4   3   5 7.31245 1.50770   3
  -4   3  -5 8.41923 0.88780   2
  -4  -3  -5 8.70829 1.46577   2
  -4   3  -6 7.90686 0.82455   2
   4   3   6 6.42582 1.42363   2
   4  -3   6 8.12262 0.76614   2
   4   3   6 7.04862 1.51289   3
   4   3   6 5.14801 1.24324   1
  -4  -3  -6 7.69993 1.50692   2
  -4  -3  -7 3.35221 1.52956   2
   4   3   7 16.5758 1.59221   2
   4  -3   7 5.98740 0.73051   2
  -4   3  -7 5.20659 0.78317   2
   4   3   7 5.43327 1.31210   1
   4   3   7 8.43542 1.54489   3
   4  -3   8 11.0644 0.88874   2
  -4  -3  -8 9.10311 1.58888   2
   4   3   8 11.2955 1.52409   2
   4   3   8 11.2597 1.71310   3
  -4   3  -8 10.6984 0.90951   2
   4  -3   9 9.45457 0.85353   2
  -4  -3  -9 10.9308 1.69585   2
  -4   3  -9 10.6053 0.92985   2
   4   3   9 9.47523 1.70212   3
   4   3   9 9.23504 1.50264   2
  -4  -3 -10 1.86729 1.33921   1
  -4   3 -10 0.43095 0.74709   2
  -4  -3 -10-0.78551 1.54428   2
   4  -3  10 1.06448 0.69738   2
   4   3  10 1.28124 1.50370   3
   4   3  10 0.32999 1.37020   2
   4  -3  11 5.60003 0.79230   2
  -4  -3 -11 5.99352 1.49153   1
   4   3  11 6.25643 1.45823   2
  -4   3 -11 5.50869 0.87145   2
  -4  -3 -11 5.84648 1.71162   2
   4   3  12 2.98759 1.40029   2
  -4  -3 -12 1.82348 1.44372   1
   4  -3  12 3.10748 0.77012   2
  -4  -3 -12 4.51445 1.68242   2
  -4   3 -12 3.60955 0.84895   2
   4   3  12 3.19481 1.28436   1
  -4  -3 -13 7.64415 1.54483   1
   4   3  13 6.01955 1.51056   2
  -4   3 -13 7.01616 0.99326   2
   4  -3  13 6.82177 0.86203   2
  -4  -3 -14 7.54556 1.68764   1
   4  -3  14 8.45828 0.91873   2
  -4   3 -14 7.73244 1.08330   2
  -4   3 -15 18.7498 1.38621   2
   4  -3  15 17.0846 1.20606   2
  -4  -3 -15 14.9933 1.87448   1
  -4   3 -16 19.8642 1.55017   2
   4  -3  16 21.0452 1.35878   2
  -4  -3 -16 21.1680 2.08385   1
  -4  -3 -17 7.89427 1.78208   1
  -4   3 -17 6.83192 1.26816   2
   4  -3  17 8.24972 1.00951   2
   4  -3  18 33.8958 1.92115   2
  -4   3 -18 35.8778 2.14111   2
  -4  -3 -18 28.5031 2.58557   1
  -4  -3 -19 20.0568 2.20330   1
  -4   3 -19 16.6441 1.75319   2
   4  -3  19 24.1288 1.48607   2
   4  -3  20 4.82218 1.04069   2
   4  -3  21 20.6856 1.52342   2
   4   3  21 18.0299 2.11292   2
   4  -3  22 3.03003 1.11561   2
   4   3  22 3.37764 1.78140   2
  -4  -3 -23 2.92593 1.91970   3
   4   3  23 2.71695 1.76690   2
   4  -3  23 6.60953 1.18728   2
  -4  -3 -24 8.38909 2.05584   3
   4   3  24 5.48977 1.85743   2
  -4  -3 -25 7.20285 2.01799   3
   4   3  25 5.25277 1.86893   2
  -4  -3 -26 4.67519 1.97156   3
   4   3  26 1.29535 1.80821   2
   4   3  27 1.08947 1.77626   2
  -4  -3 -27-0.05250 1.95268   3
   4   3  28 0.47128 1.82381   2
  -4  -3 -28 0.16335 2.04677   3
   4   3  29 0.61739 1.83848   2
  -4  -3 -29-1.07045 2.10186   3
   4   3  30 1.95645 1.92474   2
  -4  -3 -30 2.05408 2.13106   3
   4   3  31-1.56459 1.92083   2
  -4  -3 -31-0.06128 2.24954   3
   4   3  32 3.00348 1.98855   2
  -4  -3 -32 6.83404 2.39416   3
  -4   4  34 2.27299 2.05462   2
  -4   4  33 1.74871 2.09712   2
  -4   4  32 1.94909 2.01814   2
  -4   4  31 15.8486 2.26523   2
  -4   4  30 12.9764 2.17591   2
  -4   4  29 4.61735 1.94393   2
  -4  -4  29 3.85646 1.39381   2
   4  -4 -28 8.95031 1.74418   3
  -4   4  28 8.96878 1.99701   2
  -4  -4  28 9.19392 1.46701   2
  -4  -4  27 18.9180 1.71701   2
   4  -4 -27 19.6265 1.99859   3
  -4   4  27 19.8734 2.20830   2
   4  -4 -26 1.13505 1.47092   3
  -4   4  26 4.81347 1.81405   2
  -4  -4  26 2.21621 1.32228   2
  -4  -4  25 42.6096 2.64984   2
   4  -4 -25 46.4711 2.82726   3
  -4   4  25 45.7538 3.02041   2
   4  -4 -24 1.49299 1.36217   3
  -4   4  24 7.13842 1.82377   2
  -4  -4  24 1.65958 1.32571   2
  -4   4  23-0.71681 1.20501   1
   4  -4 -23 1.50957 1.29437   3
  -4  -4  23 0.78717 1.27799   2
  -4   4  23-2.17426 1.72200   2
  -4  -4  22 37.9176 2.48074   2
  -4  -4  22 34.7643 2.51684   2
  -4   4  22 42.7438 2.76465   2
  -4   4  22 43.1305 2.43965   1
   4  -4 -22 41.3799 2.52222   3
  -4  -4  21 4.85327 1.43221   2
  -4   4  21 3.31338 1.27126   1
  -4   4  21 4.25152 1.63005   2
  -4  -4  21 1.85890 1.34911   2
   4  -4 -21 2.51871 1.28918   3
  -4   4  20 0.02476 1.54428   2
  -4   4  20 2.58256 1.21342   1
  -4  -4  20-0.85360 1.33040   2
  -4  -4  20 2.35976 1.39622   2
  -4  -4  19 67.6727 3.65329   2
  -4   4  19 71.7263 3.53304   1
  -4   4  19 68.1708 3.71022   2
  -4  -4  19 59.1440 3.56292   2
  -4  -4  18 43.5060 2.62663   2
  -4  -4  18 36.5059 2.47675   2
  -4   4  18 41.9286 2.61730   2
  -4   4  18 40.8355 2.38787   1
  -4   4  17 2.80643 1.45467   2
  -4  -4  17 0.57251 1.30173   2
  -4   4  17 2.90508 1.15933   1
  -4  -4  17-0.63313 1.50635   2
  -4  -4  16-0.80371 1.55711   2
  -4   4  16 0.73479 1.10032   1
  -4  -4  16 0.05572 1.24399   2
  -4   4  16 2.42220 1.37032   2
  -4  -4  15 24.5038 1.92730   2
  -4  -4  15 32.0403 2.26397   2
   4  -4 -15 26.7726 2.26852   2
  -4   4  15 31.9221 2.07105   2
  -4  -4  14 43.3116 2.62730   2
   4  -4 -14 45.9652 2.89973   2
  -4   4  14 50.3812 2.72641   2
  -4   4  13 5.68743 1.31899   2
   4  -4 -13 6.24244 1.52772   2
   4   4 -13 6.06621 1.48694   1
  -4  -4  13 4.37160 1.21634   2
   4   4 -12 26.8288 1.98995   2
  -4   4  12 34.9398 2.05525   2
  -4  -4  12 25.9176 1.94702   2
   4  -4 -12 32.2875 2.20696   2
   4   4 -12 35.4051 2.25336   1
   4  -4 -11 8.88200 1.53783   2
  -4   4  11 12.4912 1.32468   2
   4   4 -11 6.78173 1.32563   2
  -4  -4  11 10.7169 1.30572   2
   4   4 -11 10.7085 1.60549   1
  -4   4  10 22.7629 1.65157   2
  -4  -4  10 23.9719 2.21363   4
   4  -4 -10 20.9894 1.40093   4
   4   4 -10 28.0859 1.97867   1
   4  -4 -10 23.1319 1.87100   2
  -4  -4  10 23.1028 1.68075   2
   4   4 -10 19.2885 1.63691   2
   4  -4  -9 13.1029 1.55794   2
  -4  -4   9 12.7089 1.39712   2
  -4   4   9 14.4557 1.35096   2
   4   4  -9 14.2929 1.44685   2
  -4  -4   9 12.9016 1.81116   4
   4   4  -9 14.8240 1.65513   1
   4  -4  -9 12.5905 1.03516   4
   4  -4  -8 42.3468 2.56741   2
  -4   4   8 45.4022 2.40042   2
   4   4  -8 40.7208 2.49381   2
   4   4  -8 46.0138 2.70039   1
  -4  -4   8 38.4485 2.43121   2
  -4   4   8 44.6401 2.23881   3
   4  -4  -8 39.7234 2.21015   4
  -4  -4   8 44.6963 2.92981   4
  -4   4   7 14.5101 1.27275   2
  -4  -4   7 11.6531 1.38501   2
   4   4  -7 9.86213 1.40652   2
   4  -4  -7 14.8053 1.49764   2
   4   4  -7 13.5857 1.64338   1
  -4   4   7 14.2793 1.05314   3
   4  -4  -7 12.9777 1.01463   4
  -4  -4   7 13.7043 1.93931   4
  -4  -4   6 15.6673 1.95514   4
   4   4  -6 14.4128 1.69431   1
   4   4  -6 13.7441 1.52671   2
  -4  -4   6 14.9635 1.47245   2
  -4   4   6 16.3538 1.10620   3
  -4   4   6 16.2932 1.29884   2
  -4   4   5 7.80934 1.02400   2
   4   4  -5 6.63263 1.34926   2
   4   4  -5 9.13443 1.54195   1
  -4  -4   5 6.51507 1.78521   4
  -4   4   5 7.42751 0.81331   3
  -4  -4   5 6.70005 1.28480   2
  -4  -4   4 15.2035 1.94749   4
  -4   4   4 15.6457 1.20194   2
   4   4  -4 12.0066 1.49492   2
   4   4  -4 14.7882 1.65704   1
  -4  -4   4 12.9044 1.49633   2
  -4   4   4 14.9080 1.15068   2
  -4  -4   3 68.2018 3.72150   2
   4   4  -3 76.8803 3.94597   1
   4   4  -3 63.5997 3.76811   2
  -4   4   3 74.3666 3.55066   2
  -4   4   3 73.6565 3.56145   2
  -4   4   2 1.07097 0.75275   2
  -4  -4   2-0.23381 1.17632   2
   4   4  -2 0.10714 1.36061   1
   4   4  -2-0.08316 1.28068   2
  -4   4   2-0.35407 0.81835   2
  -4   4   1 46.5691 2.32763   2
  -4   4   1 45.3809 2.28447   2
   4   4  -1 42.5983 2.62664   2
   4   4  -1 44.1005 2.74970   1
  -4  -4   1 38.8536 2.56659   2
  -4  -4   0 46.8194 2.90547   2
  -4   4   0 51.6294 2.66119   2
  -4   4   0 54.7227 2.64785   2
   4   4   0 49.3689 2.96395   2
   4   4   0 59.1229 3.13074   1
   4   4   1 33.4651 2.25278   1
  -4  -4  -1 28.5291 2.05249   2
  -4   4  -1 29.6240 1.71349   2
   4   4   1 25.2518 2.04885   2
  -4   4  -1 30.8018 1.67109   2
  -4   4  -1 32.8598 1.85771   4
  -4   4  -2 58.5574 3.00582   2
  -4  -4  -2 49.9096 3.28821   2
  -4   4  -2 67.7653 3.20459   4
   4   4   2 62.2785 3.49562   1
   4   4   2 60.9362 3.38724   2
  -4   4  -2 69.3509 3.07440   2
   4   4   2 54.0181 3.53389   3
  -4   4  -3 63.0835 3.02207   2
  -4   4  -3 65.7269 3.22523   4
  -4  -4  -3 53.6712 3.35262   2
   4   4   3 65.9402 3.51697   1
  -4   4  -3 63.5824 3.06687   2
   4   4   3 56.6047 3.39549   2
   4   4   3 57.4127 3.58660   3
  -4   4  -4 103.419 4.72734   4
   4   4   4 87.5365 4.82946   2
  -4   4  -4 103.854 4.52415   2
  -4  -4  -4 81.6788 4.79005   2
   4   4   4 83.7891 4.90127   1
  -4   4  -4 94.4162 4.48588   2
   4   4   4 82.6921 4.97122   3
  -4  -4  -5 46.1353 2.91361   2
   4   4   5 45.6982 2.97027   1
  -4   4  -5 53.0669 2.49653   2
   4   4   5 47.9255 2.94796   2
  -4   4  -5 54.3938 2.74287   4
  -4   4  -5 48.8602 2.47074   2
  -4  -4  -6 49.1531 3.06979   2
  -4   4  -6 57.4850 2.62771   2
   4   4   6 51.8904 3.12904   1
   4   4   6 49.1194 3.06727   2
  -4   4  -6 51.9286 2.61619   2
  -4   4  -6 54.9178 2.89111   4
   4   4   7 23.1268 2.00259   2
  -4   4  -7 25.2551 1.36368   2
  -4   4  -7 25.4099 1.75479   4
  -4  -4  -7 21.7014 1.99505   2
  -4   4  -7 26.4417 1.35527   2
  -4   4  -8 7.49552 0.68937   2
  -4  -4  -8 4.86779 1.56422   2
  -4   4  -8 9.62108 1.20180   4
   4   4   8 6.64328 1.50442   2
  -4   4  -8 6.72101 0.69799   2
  -4   4  -9 9.53610 0.74760   2
   4   4   9 6.07808 1.52880   2
  -4   4  -9 9.03541 0.77039   2
  -4  -4  -9 9.22579 1.68413   1
  -4   4 -10 14.7756 0.94112   2
  -4  -4 -10 14.8316 1.88877   1
   4   4  10 16.0500 1.76732   2
  -4   4 -10 13.3897 0.94814   2
  -4  -4 -11 1.00716 1.57857   1
  -4   4 -11 1.44078 0.63081   2
   4   4  11 2.21858 1.54976   1
   4   4  11 1.89720 1.51975   2
  -4  -4 -12 9.31400 1.80971   1
   4   4  12 7.92864 1.68944   2
   4   4  12 11.7625 1.69302   1
  -4   4 -12 7.84566 0.78387   2
  -4  -4 -13 68.7191 3.78732   1
  -4   4 -13 62.4889 3.05015   2
   4   4  13 64.7105 3.64625   1
   4   4  13 60.1041 3.62193   2
  -4  -4 -14 30.3560 2.45180   1
  -4   4 -14 26.9028 1.52205   2
   4   4  14 31.2039 2.33766   2
   4   4  14 27.6548 2.24375   1
   4   4  15 14.7457 1.99020   2
   4   4  15 14.9785 1.75902   1
   4   4  16 335.330 7.65513   2
   4   4  16 75.5707 6.81846   1
   4   4  17 12.9068 1.99359   2
   4   4  18 4.80310 1.85285   2
   4   4  19 6.61062 1.85079   2
  -4  -4 -20 10.6659 2.16118   3
   4   4  20 4.79068 1.90088   2
   4   4  21 36.0004 3.22490   2
  -4  -4 -21 65.8381 3.52947   3
  -4  -4 -22 5.63527 2.11163   3
   4   4  22 2.37339 1.89239   2
  -4  -4 -23 14.5405 2.16396   3
  -4  -4 -24-0.65965 1.88905   3
  -4  -4 -25-1.59190 1.96774   3
  -4  -4 -26 2.81351 1.98069   3
  -4  -4 -27 2.14744 2.04681   3
  -4  -4 -28-1.59325 2.11305   3
  -4  -4 -29 2.05272 2.13786   3
  -4  -4 -30 2.01336 2.22940   3
   4   4  30 0.42069 1.97248   2
  -4   5  32 1.70179 2.05685   2
  -4   5  31-0.46862 1.98867   2
  -4   5  30 1.22548 1.98211   2
  -4   5  29 2.21069 1.91303   2
  -4   5  28 3.88776 1.90577   2
  -4   5  27 7.63416 1.94649   2
  -4   5  26-0.81077 1.81985   2
  -4   5  25 4.93379 1.82889   2
  -4   5  24 4.67547 1.72333   2
  -4   5  23 2.93727 1.67158   2
  -4   5  22-0.61871 1.63275   2
  -4  -5  22 2.38701 1.24631   2
  -4   5  22-0.51542 1.46317   1
  -4   5  21 4.04763 1.64526   2
  -4  -5  21 1.72816 1.24276   2
  -4   5  21 1.72362 1.46188   1
  -4   5  20 2.85332 1.60032   2
  -4  -5  20 0.41281 1.28377   2
  -4   5  20 2.68916 1.48317   1
  -4   5  19 0.07214 1.55289   2
  -4  -5  19 0.83446 1.33334   2
  -4   5  19 0.22240 1.38950   1
  -4   5  18 3.43466 1.50541   2
  -4  -5  18 3.68588 1.43292   2
  -4   5  18 6.38749 1.52235   1
  -4   5  17 2.14667 1.44629   2
  -4  -5  17 3.27452 1.46743   2
  -4   5  17 4.95672 1.50198   1
  -4   5  16 2.90328 1.50320   1
  -4  -5  16 2.77062 1.55960   2
  -4   5  16 1.59047 1.41570   2
  -4  -5  15 28.0224 2.02489   2
  -4  -5  15 36.8523 2.39912   2
  -4   5  15 32.2922 2.18732   2
  -4   5  14 14.8527 1.59954   2
   4  -5 -14 14.3242 1.92160   2
  -4  -5  14 13.9376 1.45647   2
  -4   5  13 22.0791 1.78977   2
   4  -5 -13 20.6029 2.07227   2
  -4  -5  13 19.7608 1.67015   2
   4   5 -13 25.6053 2.20680   1
   4  -5 -13 23.9131 1.73786   4
   4   5 -12 12.5824 1.91656   1
   4  -5 -12 12.3119 1.68361   2
   4   5 -12 10.4971 1.45583   2
  -4   5  12 7.98980 1.37792   2
  -4  -5  12 9.50533 1.34071   2
   4  -5 -12 11.3504 1.29338   4
   4   5 -11 18.3991 2.02667   1
  -4   5  11 17.5473 1.57688   2
   4   5 -11 15.2799 1.59129   2
  -4  -5  11 17.7519 1.52592   2
   4  -5 -11 18.0566 1.82140   2
   4  -5 -11 17.5262 1.42418   4
   4  -5 -10 1.05343 1.42493   2
   4   5 -10-0.35303 1.64293   1
  -4   5  10 1.97331 1.15188   2
   4   5 -10 0.98103 1.28212   2
  -4  -5  10 0.34159 1.14910   2
   4  -5 -10 2.37916 1.01273   4
  -4   5   9 15.5862 1.36818   3
   4   5  -9 14.8913 1.97027   1
  -4   5   9 13.7409 1.39296   2
  -4  -5   9 15.4207 1.44745   2
   4  -5  -9 14.4932 1.68621   2
   4  -5  -9 15.1376 1.32450   4
   4   5  -9 14.2692 1.63742   2
  -4   5   8 34.7120 1.87711   3
   4  -5  -8 31.8814 2.16559   2
   4   5  -8 26.6400 2.08123   2
  -4   5   8 27.3396 1.88157   2
  -4  -5   8 27.2108 1.93628   2
   4  -5  -8 31.4553 1.86537   4
   4   5  -8 29.9759 2.44967   1
   4   5  -7 2.47644 1.34025   2
  -4   5   7 3.51529 1.03471   2
   4   5  -7 3.19591 1.75638   1
  -4   5   7 3.67056 0.99833   3
   4  -5  -7 1.36467 0.93848   4
   4  -5  -7 0.74333 1.33000   2
  -4  -5   7 3.24153 1.17502   2
  -4   5   6 7.73121 1.07419   2
  -4  -5   6 6.86802 1.24904   2
   4   5  -6 7.76282 1.46769   2
  -4   5   6 6.09716 1.05654   3
   4   5  -6 7.89990 1.80084   1
   4   5  -5 14.4389 1.91689   1
  -4   5   5 15.3684 1.24723   2
   4   5  -5 13.7163 1.61446   2
  -4   5   5 16.9269 1.25665   3
  -4  -5   5 12.7907 1.48462   2
  -4   5   4 4.44654 0.93380   2
  -4  -5   4 6.34857 1.26129   2
   4   5  -4 2.64732 1.34938   2
   4   5  -4 5.59377 1.66568   1
  -4   5   3 5.49392 0.90746   2
  -4  -5   3 5.35224 1.27055   2
  -4   5   3 4.89668 0.98166   2
   4   5  -3 3.93545 1.48539   2
   4   5  -3 5.33341 1.75814   1
  -4   5   2 10.9543 1.00542   2
   4   5  -2 11.4516 1.90056   1
  -4  -5   2 9.48450 1.36564   2
  -4   5   2 9.17145 1.08363   2
   4   5  -2 7.31818 1.54930   2
   4   5  -1 7.26766 1.73759   1
  -4   5   1 6.44564 0.87139   2
  -4   5   1 7.03160 0.98612   2
   4   5  -1 4.55491 1.48777   2
  -4  -5   1 4.29897 1.30990   2
   4   5   0 3.81571 1.67560   1
  -4   5   0 1.36901 0.76667   2
  -4   5   0 3.50553 0.90028   2
  -4  -5   0 4.28109 1.32805   2
   4   5   0 5.04357 1.46814   2
  -4  -5   0 5.47742 2.12024   4
   4   5   1 2.14928 1.70746   1
  -4   5  -1 1.24382 0.71525   2
  -4   5  -1 1.88947 0.84742   2
  -4  -5  -1 1.23976 1.31542   2
  -4  -5  -1 2.53335 2.23499   4
   4   5   1 2.06991 1.41450   2
  -4   5  -2 40.5096 1.95408   2
  -4  -5  -2 30.2455 2.34391   2
   4   5   2 40.6647 2.79259   1
   4   5   2 30.5982 2.41735   2
  -4   5  -2 38.5846 2.03574   2
  -4  -5  -2 44.2302 3.27620   4
  -4   5  -3 9.30735 0.80295   2
   4   5   3 10.1724 1.86201   1
  -4  -5  -3 7.14389 1.47215   2
   4   5   3 8.22111 1.57607   2
  -4   5  -3 9.52664 0.87832   2
  -4   5  -4 6.65995 1.38402   4
   4   5   4 6.89780 1.77646   1
   4   5   5 1.68927 1.48896   2
  -4   5  -5 0.66444 1.20748   4
   4   5   5-2.51052 1.73935   1
   4   5   6 4.68024 1.61204   2
  -4   5  -6 13.2877 1.39337   4
   4   5   6 10.8871 1.84680   1
   4   5   7 8.18116 1.69439   2
  -4   5  -7 12.7863 1.49779   4
   4   5   8 16.8489 1.94698   2
  -4   5  -8 22.5728 1.77970   4
   4   5   9 16.1868 1.96516   2
  -4   5  -9 23.7298 1.82831   4
   4   5  10 0.79282 1.54187   2
  -4   5 -10 2.24182 1.28171   4
   4   5  11 3.42419 1.73816   1
   4   5  11 3.56099 1.62344   2
  -4   5 -11 4.03902 1.35084   4
   4   5  12 5.77358 1.83585   1
   4   5  12 7.80589 1.70416   2
  -4   5 -12 8.08853 1.48307   4
   4   5  13 1.87528 1.78215   1
   4   5  13 0.08503 1.64178   2
   4   5  14 22.4845 2.30563   1
   4   5  14 20.7288 2.16497   2
   4   5  15 10.9952 1.98763   1
   4   5  15 10.6002 1.83187   2
   4   5  16 0.74076 1.65471   1
   4   5  16 1.92730 1.72188   2
   4   5  17 3.73034 1.71015   1
   4   5  17 6.24464 1.80490   2
   4   5  18 1.18006 1.66578   1
   4   5  18 1.35919 1.75918   2
   4   5  19 0.39340 1.66510   1
   4   5  19 1.32460 1.73249   2
   4   5  20 1.38374 1.81561   2
   4   5  21 0.03376 1.83309   2
   4   5  22 5.01461 2.00382   2
   4   5  23-0.03545 1.85704   2
   4   5  24-0.79774 1.96899   2
   4   5  25 0.89180 1.99085   2
   4   5  26 2.95925 2.03110   2
   4   5  27-0.19382 2.02683   2
  -4   6  29 0.30208 1.87976   2
  -4   6  28 2.18631 1.88677   2
  -4   6  27-1.79888 1.84863   2
  -4   6  26 0.24539 1.76279   2
  -4   6  25 2.52615 1.78188   2
  -4   6  24 3.22233 1.73632   2
  -4   6  23 1.05918 1.64005   2
  -4   6  22 7.92153 1.75539   2
  -4   6  21-1.21593 1.56219   2
  -4   6  20 6.05250 1.66761   2
  -4   6  20 12.4296 1.89413   1
  -4   6  19 9.29051 1.62819   2
  -4   6  19 10.6837 1.89225   1
  -4   6  18 5.50097 1.49700   2
  -4   6  18 7.64851 1.84611   1
  -4   6  17 25.9534 2.17079   2
  -4   6  17 37.6409 2.61303   1
  -4   6  16 16.4389 1.82492   2
  -4   6  16 28.7347 2.31081   1
  -4   6  15 10.9166 1.57916   2
  -4   6  15 17.9150 2.18784   1
  -4   6  14 1.85855 1.31212   2
   4   6 -14 2.70832 1.97925   1
  -4   6  13 10.9535 1.46705   2
   4   6 -13 12.2050 2.14700   1
   4   6 -12 22.3186 2.42700   1
  -4   6  12 21.3975 1.78329   2
   4   6 -12 24.3249 1.91479   2
   4   6 -11 30.0574 2.60208   1
  -4   6  11 27.2702 1.93559   2
   4   6 -11 25.0628 2.05383   2
   4   6 -10 21.4975 2.38689   1
   4   6 -10 17.0921 1.74725   2
  -4   6  10 16.1692 1.58715   2
  -4   6   9 59.3996 3.36035   2
   4   6  -9 58.7775 3.51575   2
   4  -6  -9 66.4430 3.46613   4
  -4  -6   9 68.3472 4.22051   4
   4   6  -9 75.4445 4.05950   1
  -4   6   8 10.1954 1.39278   2
   4   6  -8 14.4701 2.21557   1
   4  -6  -8 13.6273 1.43586   4
  -4  -6   8 19.4827 2.53977   4
   4   6  -8 12.8786 1.68940   2
   4   6  -7 36.1827 2.48063   2
  -4   6   7 35.1503 2.25371   2
  -4  -6   7 49.2156 3.34569   4
   4   6  -7 40.6939 2.95271   1
   4   6  -6 6.30955 1.56746   2
  -4  -6   6 7.33277 2.29616   4
   4   6  -6 8.82350 2.03191   1
  -4   6   6 5.31963 1.20164   2
   4   6  -5 5.13104 2.06337   1
  -4  -6   5 5.40105 2.40879   4
  -4   6   4-0.47797 1.09194   2
  -4  -6   4 0.66954 1.30116   2
   4   6  -4-0.38565 1.47277   2
   4   6  -4-2.16321 1.88228   1
  -4  -6   4-1.49935 2.29276   4
  -4   6   3 17.6668 1.41126   2
   4   6  -3 16.4013 1.85961   2
  -4  -6   3 15.2370 1.62918   2
   4   6  -3 17.3255 2.30581   1
  -4  -6   3 20.9692 2.70845   4
  -4  -6   2 44.7833 2.87360   2
   4   6  -2 48.1632 3.05380   2
  -4  -6   2 66.0542 4.01897   4
   4   6  -2 61.9479 3.53786   1
   4   6  -1 8.39693 1.69402   2
   4   6  -1 10.6169 2.07971   1
  -4  -6   1 13.0186 2.50950   4
  -4  -6   1 6.76146 1.42612   2
   4   6   0 11.4094 1.75223   2
  -4  -6   0 13.3046 2.47330   4
   4   6   0 13.1268 2.12979   1
   4   6   1 24.0782 2.15608   2
  -4  -6  -1 33.9954 3.05224   4
   4   6   1 29.1551 2.61882   1
   4   6   2 32.1835 2.49257   2
  -4  -6  -2 52.6737 3.50107   4
   4   6   2 37.7689 2.96259   1
   4   6   3 18.8817 1.91946   2
  -4  -6  -3 22.0906 2.87428   4
   4   6   3 19.7740 2.30618   1
   4   6   4 0.33247 1.54211   2
  -4  -6  -4 1.75379 2.33472   4
   4   6   4-0.37834 1.92136   1
   4   6   5 32.2406 2.47461   2
   4   6   5 39.7290 2.83245   1
   4   6   6 13.2178 1.86787   2
   4   6   7 50.2807 3.11548   2
   4   6   8 0.13758 1.58366   2
   4   6   9 6.70120 1.72989   2
   4   6  10 8.84424 1.94524   1
   4   6  10 5.38260 1.76171   2
   4   6  11 22.3872 2.22555   1
   4   6  11 18.3684 2.09183   2
   4   6  12 0.02958 1.70902   2
   4   6  12-0.81049 1.78941   1
   4   6  13-1.53724 1.66566   2
   4   6  13-1.16472 1.81147   1
   4   6  14 3.84473 1.78194   2
   4   6  14 4.75688 1.81582   1
   4   6  15 3.59406 1.78446   2
   4   6  15 4.12286 1.93297   1
   4   6  16 4.33829 1.83583   2
   4   6  16 6.37724 1.84665   1
   4   6  17 3.68487 1.86693   2
   4   6  17 1.02066 1.81301   1
   4   6  18 1.96318 1.80828   2
   4   6  19-0.31005 1.83215   2
   4   6  20 2.88433 1.85934   2
   4   6  21 0.25070 1.85474   2
   4   6  22-1.94560 1.90755   2
   4   6  23-0.67596 1.96560   2
   4   6  24 5.07749 2.07636   2
  -4   7  27 3.69146 1.86020   2
  -4   7  26 5.92599 1.83344   2
  -4   7  25 2.10582 1.74707   2
  -4   7  24 0.39568 1.69659   2
  -4   7  23 1.22908 1.65451   2
  -4   7  22-2.48099 1.64538   2
  -4   7  21-0.94377 1.54823   2
  -4   7  20 1.94817 1.53280   2
  -4   7  19 0.14312 1.47440   2
  -4   7  18 0.08254 2.00902   1
  -4   7  18-1.08469 1.45232   2
   4   7 -17 1.33663 2.25241   1
  -4   7  17 5.15486 2.10676   1
  -4   7  17 0.22355 1.43476   2
   4   7 -16 4.78242 2.29936   1
  -4   7  16 7.55191 2.23256   1
  -4   7  16 0.67159 1.41205   2
   4   7 -15 7.68483 2.36944   1
  -4   7  15 8.36410 2.29292   1
  -4   7  15 5.27429 1.47078   2
   4   7 -14 5.68479 2.28300   1
  -4   7  14 7.78682 2.30172   1
   4   7 -13 10.3873 2.35767   1
   4   7 -12 10.7907 2.35772   1
   4   7 -11 0.73753 2.21480   1
   4   7 -10 10.5197 2.37489   1
   4   7  -9 14.4837 2.37048   1
   4   7  -8 0.13474 2.14156   1
  -4  -7   8-1.18981 2.32107   4
   4   7  -7 20.8651 2.53075   1
  -4  -7   7 20.4656 2.71877   4
   4   7  -6 20.1256 2.46134   1
  -4  -7   6 19.6983 2.91090   4
  -4  -7   5 1.95436 2.36201   4
   4   7  -5 4.63655 1.65837   2
   4   7  -5 3.89834 2.08580   1
   4   7  -4 8.40179 1.76458   2
  -4  -7   4 10.4461 2.56555   4
   4   7  -4 10.5489 2.25426   1
   4   7  -3 7.32193 1.71231   2
  -4  -7   3 8.29784 2.56901   4
   4   7  -3 10.8495 2.19145   1
   4   7  -2 4.23892 1.72073   2
  -4  -7   2 10.5443 2.59956   4
   4   7  -2 6.96397 2.13704   1
   4   7  -1 4.63599 1.72057   2
   4   7  -1 0.44425 2.16020   1
  -4  -7   1 2.55974 2.58792   4
   4   7   0 3.50020 1.66823   2
   4   7   0 4.79170 2.21147   1
  -4  -7   0 4.87478 2.55965   4
   4   7   1 1.49047 1.68534   2
   4   7   1 0.08806 2.06868   1
  -4  -7  -1 0.89167 2.51434   4
   4   7   2 5.04048 1.76259   2
   4   7   2 6.37250 2.18443   1
  -4  -7  -2 10.3039 2.41948   4
   4   7   3 1.90155 1.69835   2
   4   7   3 3.30486 2.03534   1
  -4  -7  -3 1.46473 2.28766   4
   4   7   4 1.28070 1.64780   2
   4   7   4 1.03971 2.05230   1
  -4  -7  -4 3.41435 2.37203   4
   4   7   5 2.08906 1.67783   2
   4   7   5 1.78408 1.99847   1
  -4  -7  -5 1.15631 2.40051   4
   4   7   6 6.08453 1.80797   2
  -4  -7  -6 11.2347 2.61732   4
   4   7   7 4.35586 1.77737   2
  -4  -7  -7 5.73787 2.52359   4
   4   7   8 7.69607 1.83876   2
  -4  -7  -8 10.6392 2.67956   4
   4   7   9-0.21840 1.77644   2
   4   7  10 1.20395 1.77237   2
   4   7  11 0.98973 1.78961   2
   4   7  12-1.33512 1.84157   2
   4   7  13 5.60114 1.94364   2
   4   7  14 3.18713 1.89733   2
   4   7  15-1.20457 1.89665   2
   4   7  16 5.92455 1.96687   2
   4   7  17-1.49310 1.93127   2
   4   7  18 1.91625 1.92654   2
   4   7  19-0.14804 1.98249   2
   4   7  20 0.41474 2.06466   2
  -4  -8   6 3.34233 2.66020   4
  -4  -8   5 5.70407 2.69691   4
  -4  -8   4 3.83679 2.56964   4
  -4  -8   3 4.47610 2.65658   4
  -4  -8   2 5.29193 2.64094   4
  -4  -8   1 4.56237 2.56760   4
  -4  -8   0-0.66825 2.69000   4
  -4  -8  -1 4.70624 2.81486   4
  -4  -8  -2 16.2481 2.98565   4
  -4  -8  -3 0.37703 2.70056   4
  -4  -8  -4 11.5811 2.89834   4
  -4  -8  -5 1.80984 2.49029   4
  -4  -8  -6 7.27221 2.63105   4
  -4  -8  -7 8.27712 2.80310   4
  -4  -8  -8 21.9882 3.10875   4
  -4  -8  -9 2.43934 2.64555   4
   4   8   9 3.21576 2.09606   2
   4   8  10 12.1964 2.28627   2
   4   8  11-2.45998 2.07739   2
   4   8  12 0.18607 2.07207   2
   4   8  13 2.83149 2.12245   2
   4   8  14 0.91223 2.08519   2
   4   8  15-1.49432 2.14347   2
   4   8  16 2.21444 2.08262   2
  -5   0  39 1.06370 2.04207   2
  -5   0  38 0.72670 1.96628   2
  -5   0  37 1.25150 1.93150   2
  -5   0  36 2.22986 1.95483   2
  -5   0  35-0.31595 1.95704   2
  -5   0  34-0.17244 1.94436   2
  -5   0  33 0.30595 1.88716   2
  -5   0  32 1.70689 1.86629   2
  -5   0  31 4.77314 1.91150   2
  -5   0  30 1.34797 1.81287   2
  -5   0  29 2.39972 1.82374   2
  -5   0  28 7.70163 1.95280   2
  -5   0  27 54.4197 3.42812   2
  -5   0  26 11.4191 1.95654   2
  -5   0  25 19.1447 2.18687   2
  -5   0  24-3.35346 1.75938   2
  -5   0  23 0.08775 1.67626   2
  -5   0  22-2.69854 1.64393   2
  -5   0  21 0.64226 1.52779   2
  -5   0  20 7.32250 1.64749   2
  -5   0  19 2.14638 1.51389   2
  -5   0  18 9.19818 1.44269   2
  -5   0  18 14.4570 1.66191   2
  -5   0  17 4.79419 1.30583   2
  -5   0  17 4.58300 1.45850   2
   5   0 -16 20.1036 1.56195   4
  -5   0  16 18.4158 1.82417   2
  -5   0  16 17.4073 1.64649   2
   5   0 -15 1.16503 1.03128   4
  -5   0  15 2.30164 1.21753   2
  -5   0  15 1.07009 1.38180   2
  -5   0  14 14.3267 1.60054   2
   5   0 -14 12.0764 1.25572   4
  -5   0  14 11.8861 1.47948   2
   5   0 -13 13.6974 1.26803   4
  -5   0  12 20.9283 1.14261   1
   5   0 -12 22.2239 1.50564   4
  -5   0  11 74.4538 3.58150   1
   5   0 -11 76.7395 3.75698   4
  -5   0  10 109.084 5.19458   1
   5   0 -10 112.251 5.32448   4
  -5   0   9 56.6234 2.75725   1
  -5   0   8 23.6513 1.33153   1
   5   0  -7 79.9310 4.15934   2
  -5   0   7 81.0607 3.89470   1
  -5   0   6 5.08965 0.79433   4
  -5   0   6 3.51708 0.67883   1
   5   0  -6 3.36583 1.29556   2
  -5   0   6 2.92290 1.37930   2
  -5   0   5 14.4473 1.12864   4
   5   0  -5 15.1084 1.51197   2
  -5   0   5 14.9101 1.59999   2
  -5   0   5 12.0293 0.95602   1
  -5   0   4 6.27683 0.94080   4
   5   0  -4 7.26547 0.88221   3
   5   0  -4 8.21244 1.36016   2
  -5   0   4 8.39791 1.42885   2
   5   0  -3 7.23607 0.91572   3
   5   0  -3 8.94311 1.38710   2
  -5   0   3 6.85697 1.50206   2
  -5   0   2 8.15827 1.51176   2
   5   0  -2 7.48110 1.36579   2
   5   0  -2 7.65494 0.93239   3
  -5   0   1-0.11199 1.36013   2
   5   0  -1-0.33281 1.21721   2
   5   0  -1 0.65361 0.85199   3
   5   0   0 36.9748 2.27060   2
  -5   0   0 33.2195 2.32286   2
   5   0   0 36.6254 2.00089   3
   5   0   1 1.86369 1.27752   2
  -5   0  -1 1.17927 1.39430   2
   5   0   2 0.12521 1.26366   2
  -5   0  -2-0.89038 1.35755   2
  -5   0  -2 0.30358 0.87754   3
   5   0   3 15.0701 1.53227   2
  -5   0  -3 13.7182 1.24625   3
  -5   0  -3 17.1350 1.67211   2
  -5   0  -4 8.32185 1.42999   2
  -5   0  -4 8.15790 1.10571   3
   5   0   4 8.41725 1.27996   2
  -5   0  -5 11.2538 1.53602   2
   5   0   5 13.7437 1.41580   2
  -5   0  -5 12.9658 1.24235   3
  -5   0  -6 3.02492 1.33214   2
   5   0   6 2.67575 1.18940   2
  -5   0  -6 3.40602 0.96697   3
  -5   0  -7 49.3514 2.73507   3
   5   0   7 50.6646 2.79371   2
  -5   0  -7 53.6433 2.90952   2
  -5   0  -8 32.6627 1.98044   3
  -5   0  -8 31.0433 2.13775   2
   5   0   8 30.3716 1.97163   2
  -5   0  -9 19.5829 1.75038   2
   5   0   9 17.4138 1.54512   2
  -5   0  -9 21.0497 1.54847   3
  -5   0 -10 10.2887 1.48536   2
   5   0  10 8.58056 1.25850   2
  -5   0 -10 10.6170 1.28921   3
  -5   0 -11 8.89819 1.25532   3
   5   0  11 10.4137 1.30820   2
  -5   0 -11 8.76390 1.53091   2
  -5   0 -12 14.2917 1.36519   3
  -5   0 -12 14.6576 1.66264   2
   5   0  12 14.6136 1.40187   2
  -5   0 -13 17.6707 1.61616   3
  -5   0 -13 23.4229 1.87266   2
   5   0  13 20.8837 1.62645   2
  -5   0 -14 55.8445 3.14510   2
   5   0  14 51.9136 2.95027   2
  -5   0 -15 0.63425 1.44160   2
   5   0  15-0.09482 1.18015   2
  -5   0 -16 12.0540 1.72230   2
   5   0  16 10.1261 1.33854   2
  -5   0 -17 1.13178 1.55028   2
   5   0  17 1.10305 1.19419   2
  -5   0 -18 0.31357 1.58452   2
   5   0  18 0.62516 1.23264   2
   5   0  19 0.49633 1.27905   2
   5   0  20 2.27694 1.34478   2
   5   0  21 6.95367 1.45748   2
   5   0  22 2.21577 1.38184   2
   5   0  23 23.4971 1.91593   2
   5   0  24 9.87294 1.55038   2
   5   0  25 4.24488 1.47818   2
   5   0  26 2.36718 1.39709   2
   5   0  27 0.04937 1.42607   2
   5   0  28-0.27806 1.43905   2
   5   0  29 4.89098 1.52232   2
   5   0  30 2.71333 1.52922   2
   5   0  31 2.53290 1.52243   2
   5   0  32 0.38584 1.54595   2
   5   0  33 1.86024 1.56698   2
   5   0  34 0.54742 1.61912   2
   5   0  35 1.41312 1.67298   2
   5   0  36-0.33076 1.65067   2
   5   0  37-0.71000 1.73282   2
  -5  -1  40-0.72274 1.96283   2
  -5  -1  39-0.03408 1.89534   2
  -5   1  38 6.55625 2.15933   2
  -5  -1  38 5.96665 1.94141   2
  -5  -1  37 1.00555 1.84353   2
  -5   1  37 3.04543 2.10195   2
  -5  -1  36 5.21587 1.90467   2
  -5   1  36 7.75512 2.12839   2
  -5  -1  35-0.68747 1.80722   2
  -5   1  35-0.50951 2.01560   2
  -5   1  34 3.44428 2.04739   2
  -5  -1  34 3.65612 1.85754   2
  -5   1  33 9.78546 2.13169   2
  -5  -1  33 8.74132 1.94780   2
  -5  -1  32 5.08733 1.94900   2
  -5   1  32 6.08380 2.07077   2
  -5   1  31 99.1272 5.38022   2
  -5  -1  31 99.6817 5.34198   2
  -5  -1  30 2.53069 1.79818   2
  -5   1  30 2.46979 1.94831   2
  -5   1  29 38.7813 2.85797   2
  -5  -1  29 33.6748 2.73118   2
  -5   1  28 31.1119 2.51232   2
  -5  -1  28 27.7197 2.47490   2
  -5  -1  27 32.5175 2.63797   2
  -5   1  27 36.2909 2.72888   2
  -5  -1  26 63.7760 3.75827   2
  -5   1  26 61.3182 3.72484   2
  -5   1  25 1.68607 1.77577   2
  -5  -1  25 4.12055 1.80277   2
  -5  -1  24 92.2170 4.85646   2
  -5   1  24 86.8494 4.80312   2
  -5  -1  23 7.38941 1.76112   2
  -5   1  23 7.12801 1.77029   2
  -5  -1  22 70.8044 3.99672   2
  -5  -1  21 84.7359 4.58129   2
   5   1 -20 87.2955 4.49310   4
  -5  -1  20 89.5057 4.52380   2
  -5  -1  20 75.4254 4.32382   2
   5   1 -19 11.3391 1.59602   4
  -5  -1  19 10.5867 1.73720   2
  -5  -1  19 9.18888 1.49785   2
   5   1 -18-0.46739 1.31623   4
  -5  -1  18 1.37374 1.54725   2
  -5  -1  18 0.28966 1.33592   2
   5   1 -17 59.3947 3.25611   4
  -5  -1  17 62.3410 3.35588   2
  -5  -1  17 49.9738 3.17524   2
   5   1 -16 4.71230 1.29930   4
  -5  -1  16 3.66337 1.52507   2
  -5  -1  16 4.34654 1.35485   2
   5   1 -15 25.6846 1.87060   4
  -5  -1  15 19.6227 1.86040   2
  -5   1  15 22.8362 1.87264   2
  -5  -1  15 25.8966 2.00932   2
   5   1 -14 63.7452 3.55068   4
  -5   1  14 65.6467 3.54655   2
  -5  -1  14 70.3066 3.65455   2
  -5  -1  14 62.2717 3.54689   2
   5   1 -13 66.8195 3.52792   4
   5  -1 -13 66.2381 3.24948   4
  -5  -1  13 63.8195 3.53272   2
  -5   1  13 69.6377 3.53482   2
  -5  -1  13 70.7448 3.63515   2
  -5   1  13 55.3233 3.43490   2
   5   1 -12 13.0218 1.39203   4
   5  -1 -12 13.7805 1.00133   4
  -5   1  12 11.2484 1.40012   2
  -5  -1  12 14.2065 1.54549   2
  -5   1  12 14.5327 1.52775   2
   5   1 -11 93.5046 4.70759   4
   5  -1 -11 91.7318 4.44909   4
  -5   1  11 94.7123 4.74433   2
  -5  -1  11 98.0242 4.77013   2
  -5   1  11 90.7395 4.68696   2
   5  -1 -10 147.936 6.97314   4
  -5  -1  10 162.946 7.29166   2
  -5   1  10 141.623 7.18383   2
  -5   1  10 147.158 7.21851   2
   5   1  -9 160.053 7.53683   2
  -5   1   9 157.902 7.50608   2
  -5   1   9 148.879 7.46217   2
  -5  -1   9 169.259 7.56626   2
  -5  -1   9 148.502 7.31654   1
   5   1  -8 278.667 12.9863   2
  -5   1   8 272.108 12.9685   2
  -5  -1   8 274.257 12.8223   1
  -5  -1   8 265.099 12.9352   4
  -5  -1   8 279.113 12.9917   2
  -5   1   8 278.845 12.9513   2
  -5   1   7 434.312 20.7965   2
  -5  -1   7 447.483 20.8514   2
  -5   1   7 417.998 20.8074   2
   5  -1  -7 462.707 20.5916   3
  -5  -1   7 435.791 20.6988   1
  -5  -1   7 422.862 20.7966   4
  -5   1   6 355.269 17.5274   2
  -5  -1   6 369.400 17.6024   2
   5  -1  -6 385.837 17.3253   3
  -5  -1   6 375.718 17.5645   4
  -5  -1   6 355.105 17.4461   1
  -5  -1   5 291.438 13.4707   1
  -5  -1   5 304.240 13.6426   2
  -5   1   5 280.500 13.5495   2
  -5  -1   5 278.175 13.5512   4
   5  -1  -4 178.743 7.97027   2
  -5   1   4 164.124 7.97876   2
  -5   1   4 170.564 7.74809   4
  -5  -1   4 150.844 7.96109   4
  -5  -1   4 158.961 7.87838   1
  -5   1   3 35.1877 2.21115   2
   5  -1  -3 35.7723 2.16140   2
  -5  -1   3 35.9439 2.02365   1
  -5  -1   2 137.880 6.68328   1
  -5   1   2 145.295 6.79642   2
   5   1  -2 129.553 6.72138   3
   5  -1  -2 148.172 6.74169   2
  -5  -1   1 25.9924 1.70208   1
  -5   1   1 28.6685 1.94735   2
   5   1  -1 26.2712 1.78715   3
   5  -1  -1 27.9161 1.80816   2
  -5  -1   0 165.262 7.75516   1
   5   1   0 157.691 7.84782   2
  -5   1   0 166.228 7.82381   2
   5   1   0 158.567 7.79444   3
  -5   1   0 155.698 7.62565   3
   5  -1   0 178.369 7.78920   2
  -5  -1  -1 59.6603 3.21109   1
   5   1   1 60.1680 3.37572   2
  -5   1  -1 59.6995 3.29402   2
   5   1   1 63.6358 3.28137   3
  -5   1  -1 63.4442 3.06297   3
   5  -1   1 62.5433 3.21129   2
  -5  -1  -2 267.204 12.8608   1
   5  -1   2 280.544 12.8539   2
   5   1   2 291.745 12.9761   2
  -5   1  -2 283.740 12.8952   2
  -5   1  -2 258.040 12.7628   3
   5   1   2 275.446 12.9092   3
  -5  -1  -3 4.15959 1.12051   1
   5  -1   3 5.14255 1.15206   2
  -5  -1  -3 4.62902 1.51674   2
  -5   1  -3 4.20536 1.24302   2
   5   1   3 7.26396 1.39383   2
   5   1   3 6.13210 1.15197   3
  -5   1  -3 6.17486 0.83995   3
   5   1   4 98.4413 5.06760   3
  -5   1  -4 101.551 4.91622   3
  -5  -1  -4 101.844 5.04814   1
  -5  -1  -4 102.708 5.17704   2
  -5   1  -4 103.785 5.06199   2
   5  -1   4 105.288 4.99643   2
   5   1   4 95.9616 5.12593   2
  -5   1  -5 157.545 6.69019   2
  -5  -1  -5 132.309 6.75094   2
  -5  -1  -5 131.050 6.66144   1
  -5  -1  -5 133.289 6.72683   3
   5   1   5 125.927 6.70260   2
   5  -1   5 141.220 6.62499   2
  -5  -1  -6 49.5120 2.95513   2
  -5   1  -6 50.7883 2.78922   2
  -5  -1  -6 48.5811 2.78274   1
  -5  -1  -6 48.2407 2.83354   3
   5   1   6 50.2544 2.86606   2
   5  -1   6 52.9597 2.73832   2
  -5   1  -7 17.1316 1.49807   2
  -5  -1  -7 18.1380 1.53565   1
   5  -1   7 18.9282 1.45088   2
  -5  -1  -7 17.8843 1.79298   2
   5   1   7 19.0650 1.58554   2
  -5  -1  -7 16.8916 1.49127   3
  -5  -1  -8 12.9343 1.39177   1
  -5  -1  -8 14.6321 1.70667   2
   5  -1   8 14.1517 1.28861   2
  -5  -1  -8 13.7061 1.42551   3
   5   1   8 14.2847 1.53972   2
  -5   1  -8 14.4189 1.40359   2
  -5   1  -9 3.82269 1.19819   2
  -5  -1  -9 1.18461 1.41395   2
  -5  -1  -9 2.06833 1.15793   3
   5   1   9 3.34921 1.26429   2
   5  -1   9 2.48294 1.00805   2
   5   1  10 42.6429 2.45312   2
  -5  -1 -10 40.7494 2.48495   3
   5  -1  10 37.0214 2.22321   2
  -5   1 -10 39.8317 2.37109   2
  -5  -1 -10 40.3048 2.60344   2
   5   1  11 41.7388 2.52171   2
  -5  -1 -11 39.9689 2.58873   3
   5  -1  11 42.1145 2.33863   2
  -5  -1 -11 43.9623 2.75552   2
  -5   1 -11 41.2138 2.47048   2
  -5   1 -12 4.32038 1.28045   2
  -5  -1 -12 4.06348 1.58758   2
   5  -1  12 3.39862 1.03461   2
   5   1  12 3.83462 1.32862   2
  -5  -1 -12 4.36091 1.29728   3
   5   1  13 23.0025 1.87508   2
   5  -1  13 25.0974 1.67514   2
  -5  -1 -13 23.2525 1.92783   3
  -5  -1 -13 26.6683 2.17144   2
  -5   1 -13 22.4416 1.80527   2
  -5  -1 -13 21.4374 1.91149   1
   5   1  14 156.921 7.50330   2
   5  -1  14 146.493 7.38109   2
  -5  -1 -14 156.985 7.61648   3
  -5   1 -14 152.940 7.45170   2
  -5  -1 -14 159.218 7.64548   2
  -5  -1 -14 154.235 7.57862   1
   5  -1  15 65.5288 3.51896   2
   5   1  15 69.2066 3.68912   2
  -5  -1 -15 68.2047 3.77735   3
  -5   1 -15 71.2283 3.66327   2
  -5  -1 -15 69.8211 3.90067   2
  -5  -1 -15 66.9924 3.78996   1
  -5  -1 -16 7.58028 1.51856   3
  -5   1 -16 6.33820 1.44161   2
   5   1  16 7.64577 1.45393   2
  -5  -1 -16 6.72302 1.56747   1
   5  -1  16 7.76743 1.22247   2
  -5  -1 -17 15.7741 1.79690   3
  -5   1 -17 12.6980 1.63678   2
   5   1  17 13.6589 1.62259   2
   5  -1  17 12.7440 1.43586   2
  -5  -1 -17 16.6479 1.85116   1
   5  -1  18 42.4678 2.50166   2
   5   1  18 40.8416 2.69381   2
  -5  -1 -18 47.9814 2.89864   3
  -5   1 -18 41.2644 2.65794   2
  -5  -1 -18 46.6968 2.93915   1
  -5  -1 -19 4.16549 1.59453   3
   5   1  19 3.78236 1.46307   2
   5  -1  19 3.65779 1.21895   2
  -5   1 -19 2.49613 1.47249   2
  -5  -1 -19 1.86755 1.75936   1
   5   1  20 8.10027 1.56501   2
   5  -1  20 9.47421 1.36984   2
  -5   1 -20 5.67228 1.64468   2
  -5  -1 -20 9.55871 1.83299   3
   5   1  21 48.9230 2.95083   2
   5  -1  21 52.5229 2.81597   2
  -5   1 -21 34.8847 3.01791   2
  -5  -1 -21 58.3574 3.29181   3
   5   1  22 4.77244 1.61011   2
   5  -1  22 6.29585 1.31939   2
  -5  -1 -22 3.96157 1.82752   3
   5   1  23 18.7249 1.95935   2
   5  -1  23 20.4135 1.73077   2
  -5  -1 -23 19.4642 2.31698   3
   5   1  24 61.2357 3.66531   2
   5  -1  24 66.1446 3.55977   2
  -5  -1 -24 71.0945 4.12913   3
   5   1  25 21.4995 2.03439   2
   5  -1  25 20.5787 1.85207   2
  -5  -1 -25 25.7921 2.54915   3
  -5  -1 -26 6.58013 2.16121   3
   5  -1  26 3.19017 1.38765   2
   5   1  26 6.49504 1.62133   2
  -5  -1 -27 4.89025 2.24412   3
   5  -1  27 6.33844 1.43684   2
   5   1  27 6.68775 1.62985   2
  -5  -1 -28 3.69540 2.32846   3
   5   1  28 2.08001 1.57798   2
   5  -1  28 2.57146 1.40871   2
  -5  -1 -29 2.33933 2.34576   3
   5  -1  29 1.42151 1.41670   2
   5   1  29 0.60290 1.58256   2
  -5  -1 -30 3.35601 2.51125   3
   5  -1  30-0.24292 1.44285   2
   5   1  30 1.84609 1.57790   2
  -5  -1 -31 9.19793 2.76046   3
   5  -1  31 5.67359 1.52978   2
   5   1  31 3.91841 1.70765   2
  -5  -1 -32-1.21696 2.84932   3
   5  -1  32 0.83574 1.50612   2
   5   1  32 2.04584 1.71165   2
  -5  -1 -33 4.20291 3.00349   3
   5  -1  33-0.36271 1.55346   2
   5   1  33 4.61030 1.73311   2
   5   1  34-1.74800 1.77073   2
   5   1  35 0.38897 1.72961   2
  -5  -2  41-0.63574 1.85053   2
  -5  -2  40-0.53761 1.84434   2
  -5  -2  39 3.62067 1.79678   2
  -5  -2  38-0.80745 1.80380   2
  -5  -2  37 0.21582 1.76086   2
  -5   2  37 4.61930 2.14863   2
  -5  -2  36 3.34584 1.75670   2
  -5   2  36 3.31804 2.10606   2
  -5  -2  35 2.58822 1.71906   2
  -5   2  35 1.57108 2.04481   2
  -5  -2  34 3.92244 1.77378   2
  -5   2  34 4.73320 2.12293   2
  -5  -2  33 3.10617 1.68598   2
  -5   2  33 4.07694 2.03132   2
  -5  -2  32-0.80044 1.66715   2
  -5   2  32-0.67165 1.95117   2
  -5  -2  31 1.28520 1.64491   2
  -5  -2  30 0.28817 1.64234   2
  -5  -2  29 2.40379 1.71301   2
  -5  -2  28 12.7727 1.95635   2
  -5  -2  27 20.0875 2.09505   2
  -5  -2  26 20.4168 2.17152   2
  -5  -2  25 8.96134 1.82891   2
  -5   2  24 8.02530 1.81657   2
  -5  -2  24 6.65775 1.80181   2
   5   2 -23 3.24271 0.88036   1
  -5   2  23 3.17071 1.74943   2
  -5  -2  23 2.43554 1.67014   2
   5   2 -22 8.12051 0.99080   1
  -5  -2  22 9.57995 1.77574   2
  -5   2  22 5.97007 1.79565   2
   5   2 -21 8.67311 1.79445   4
   5   2 -21 6.88269 0.94426   1
  -5  -2  21 7.37802 1.76992   2
  -5   2  21 4.96181 1.69093   2
  -5  -2  20 5.83386 1.57804   2
   5   2 -20 5.29682 1.68501   4
   5   2 -20 4.98921 0.89762   1
  -5  -2  20 4.79475 1.73118   2
  -5   2  20 2.40664 1.57441   2
  -5   2  19 1.70858 1.53776   2
  -5  -2  19 1.55926 1.46915   2
   5   2 -19 2.47523 1.59274   4
   5   2 -19 1.89427 0.86505   1
  -5  -2  19 2.75439 1.73846   2
  -5   2  19 1.59161 0.46004   1
  -5   2  18 4.61992 1.55988   2
  -5  -2  18 8.78525 1.56479   2
   5   2 -18 9.72535 1.71928   4
   5   2 -18 8.01184 0.95925   1
  -5   2  18 8.35635 0.69926   1
  -5  -2  18 10.2206 1.84073   2
  -5   2  17 3.91095 1.50459   2
  -5  -2  17 4.67943 1.46305   2
   5   2 -17 6.08840 1.66086   4
  -5   2  17 5.92889 0.63713   1
   5   2 -17 6.15553 0.89774   1
   5  -2 -17 5.28243 1.70278   2
  -5  -2  17 7.83422 1.70753   2
  -5  -2  16 1.72978 1.38017   2
   5   2 -16 0.59969 1.52000   4
  -5   2  16 1.14723 0.56838   1
   5   2 -16 1.15383 0.80731   1
  -5   2  16-0.02418 1.37421   2
  -5  -2  16 0.11511 1.62525   2
  -5  -2  15 0.18324 1.41124   2
   5   2 -15 1.72365 0.82239   1
   5   2 -15 3.71269 1.46972   4
  -5  -2  15 3.31330 1.62373   2
  -5   2  15-0.63251 1.27617   2
   5   2 -14 13.4230 1.12717   1
  -5  -2  14 14.7676 1.67316   2
   5   2 -14 13.0091 1.64879   4
  -5  -2  14 16.2628 1.86429   2
  -5   2  14 14.8888 1.54462   2
  -5  -2  13 7.17874 1.45186   2
   5  -2 -13 8.54301 0.71064   3
   5   2 -13 8.85013 1.52865   4
   5   2 -13 8.08354 0.96448   1
  -5   2  13 9.07004 1.38130   2
   5   2 -12 15.8515 1.67967   4
  -5   2  12 15.8660 1.48224   2
   5   2 -12 13.0158 1.10117   1
  -5  -2  12 12.4385 1.60830   2
   5   2 -11 1.22852 1.24135   2
  -5   2  11 0.71166 1.11803   2
   5   2 -11 1.40788 0.76672   1
  -5   2  11 1.13761 1.17443   2
  -5  -2  11 2.00366 1.32587   2
  -5  -2  10 11.9555 1.57976   2
  -5   2  10 16.9882 1.46307   2
   5   2 -10 13.2909 1.09856   1
   5   2 -10 12.9824 1.44832   2
  -5   2  10 13.3496 1.37878   2
  -5  -2   9 16.8956 1.65695   2
  -5   2   9 13.9074 1.34246   2
   5   2  -9 14.2062 1.49257   2
  -5  -2   9 13.0651 1.47367   4
   5   2  -9 14.1314 1.11004   1
  -5   2   9 15.6814 1.46348   2
   5   2  -8 31.0704 2.20622   2
  -5   2   8 32.6931 2.10683   2
  -5  -2   8 39.0718 2.32960   4
  -5  -2   8 36.1686 2.32488   2
  -5   2   8 36.7379 2.19693   2
   5   2  -8 36.8343 1.97529   1
  -5  -2   7 19.7300 1.65446   4
  -5   2   7 16.5245 1.44657   2
  -5  -2   7 17.1506 1.70406   2
   5   2  -7 19.6426 1.67060   2
   5   2  -7 19.2417 1.32742   1
  -5   2   7 17.9420 1.50847   2
   5   2  -6 31.4235 1.77924   1
  -5   2   6 31.2891 1.89664   2
   5   2  -6 28.8347 2.04850   2
  -5   2   6 29.9571 1.91799   2
  -5  -2   6 32.7199 2.12568   4
  -5  -2   6 29.0818 2.09488   2
  -5  -2   6 26.4938 1.84262   1
  -5  -2   5 5.91471 1.37908   2
  -5   2   5 6.40974 1.10098   2
   5   2  -5 3.87968 1.29635   2
  -5  -2   5 5.74197 1.04525   1
  -5   2   5 6.21734 1.15177   2
  -5  -2   5 5.01742 1.27358   4
   5   2  -5 5.63870 0.92768   1
  -5   2   4 36.4645 2.15915   2
   5   2  -4 40.6022 2.36194   2
  -5   2   4 34.7182 2.11140   2
   5   2  -4 36.1010 2.06310   1
  -5  -2   4 33.7101 2.35589   2
  -5  -2   4 35.1630 2.12442   1
  -5  -2   4 40.5242 2.34551   4
   5   2  -3 36.3071 2.28178   2
  -5   2   3 35.9171 2.04170   2
   5   2  -3 32.3932 1.96583   1
  -5  -2   3 32.7728 2.05936   1
  -5  -2   3 32.7514 2.26531   2
  -5  -2   3 36.2882 2.29292   4
   5   2  -2 57.1335 2.87856   1
  -5  -2   2 52.1184 2.92830   1
  -5  -2   2 52.9313 3.12148   2
  -5   2   2 58.6397 2.91803   2
   5   2  -2 49.9104 3.05043   2
  -5  -2   1 12.9997 1.60615   2
   5   2  -1 11.4463 1.11534   1
  -5  -2   1 11.1818 1.24003   1
  -5   2   1 11.3353 0.71939   3
   5   2  -1 11.0707 1.47400   2
  -5   2   1 12.6253 1.25680   2
   5   2  -1 10.8689 1.33638   3
   5   2   0 39.4046 2.32066   1
  -5  -2   0 42.7101 2.44499   1
  -5   2   0 44.5933 2.38076   2
   5   2   0 44.8983 2.60699   2
   5  -2   0 43.9954 2.30613   2
  -5  -2   0 43.6453 2.63473   2
   5   2   0 38.1652 2.46433   3
  -5   2  -1 9.64110 1.11773   2
   5   2   1 6.87559 1.48290   2
   5   2   1 7.53476 1.04749   1
  -5  -2  -1 6.39080 1.20799   1
  -5  -2  -1 9.17047 1.52558   2
   5   2   1 7.51221 1.26766   3
   5  -2   1 9.49520 1.01840   2
   5  -2   2 19.1119 1.33190   2
  -5   2  -2 19.0476 1.41461   2
   5   2   2 15.9678 1.60426   3
  -5  -2  -2 19.1156 1.53892   1
  -5  -2  -2 19.3445 1.80025   2
   5  -2   3 24.5030 1.53629   2
  -5   2  -3 24.8032 1.62795   2
  -5  -2  -3 21.6284 1.94444   2
  -5  -2  -3 23.3320 1.71515   1
   5   2   3 22.6611 1.84112   3
  -5  -2  -4 42.4405 2.55878   1
   5  -2   4 45.9313 2.36579   2
  -5  -2  -4 40.3565 2.70692   2
  -5   2  -4 46.4219 2.44558   2
   5   2   4 40.8793 2.64176   3
  -5  -2  -5 38.6822 2.35347   1
   5  -2   5 39.4194 2.13916   2
  -5   2  -5 39.0682 2.20392   2
  -5  -2  -5 35.7412 2.53252   2
   5   2   5 36.9728 2.43076   3
  -5  -2  -6 16.4560 1.56222   1
   5  -2   6 18.0882 1.32325   2
   5   2   6 14.5031 1.64473   3
  -5   2  -6 18.6757 1.40367   2
  -5  -2  -7 6.88146 1.30823   1
   5  -2   7 7.84077 1.02921   2
  -5   2  -7 7.21258 1.10404   2
   5   2   7 7.67564 1.43095   3
  -5  -2  -8 12.9970 1.48957   1
   5  -2   8 12.5293 1.16024   2
  -5   2  -8 12.5950 1.26288   2
   5   2   9 4.23472 1.44142   2
  -5  -2  -9 3.58442 1.42771   3
  -5   2  -9 3.97438 1.08123   2
   5  -2   9 3.62506 1.00454   2
   5   2  10 3.44222 1.42500   2
   5  -2  10 3.29568 1.00460   2
  -5  -2 -10 2.90913 1.48317   3
  -5   2 -10 4.02365 1.07170   2
   5  -2  11 15.4938 1.31819   2
  -5   2 -11 17.7996 1.45361   2
   5   2  11 15.8095 1.72469   2
  -5  -2 -11 17.7491 1.75890   3
  -5   2 -12 5.38366 1.17741   2
  -5  -2 -12 5.31195 1.42481   3
   5   2  12 4.56267 1.47190   2
   5  -2  12 5.27041 1.03622   2
  -5   2 -13 1.44463 1.15307   2
  -5  -2 -13 0.56939 1.36520   1
  -5  -2 -13-1.55237 1.46621   3
   5   2  13-1.67804 1.45037   2
   5  -2  13 0.02647 0.93609   2
  -5   2 -14 2.18158 1.18875   2
  -5  -2 -14 3.66093 1.46824   1
  -5  -2 -14 2.67240 1.46739   3
   5   2  14 2.33385 1.46329   2
   5  -2  14 3.70542 0.98982   2
  -5   2 -15-0.59867 1.21156   2
  -5  -2 -15-0.30142 1.45614   1
  -5  -2 -15-3.29434 1.54726   3
   5   2  15-2.59716 1.56904   2
   5  -2  15 0.11304 1.00609   2
  -5   2 -16 39.7632 2.52757   2
   5   2  16 40.8545 2.75741   2
  -5  -2 -16 38.9685 2.75967   1
   5  -2  16 50.0484 2.47028   2
  -5  -2 -16 42.4128 2.89414   3
  -5  -2 -17 1.17225 2.11011   1
   5   2  17 1.23444 2.07301   2
  -5  -2 -17 0.23369 2.08038   3
  -5   2 -18 0.14282 1.35546   2
  -5  -2 -18-0.07965 1.61526   3
  -5  -2 -18 1.81965 1.58670   1
   5   2  18 1.22454 1.54958   2
   5  -2  18 1.38192 1.09864   2
  -5  -2 -19 0.64845 1.60652   3
   5  -2  19 0.30925 1.13761   2
   5   2  19-0.26833 1.60041   2
  -5   2 -19 2.21942 1.40520   2
  -5  -2 -20 5.15444 1.73615   3
   5  -2  20 2.98887 1.13589   2
   5   2  20 3.44565 1.63054   2
  -5   2 -20 2.47128 1.52172   2
  -5  -2 -21 9.98411 1.91247   3
   5  -2  21 8.28541 1.31352   2
   5   2  21 7.19531 1.69992   2
  -5   2 -21 3.05581 1.62402   2
  -5  -2 -22 0.56993 1.71541   3
   5  -2  22-1.06588 1.21810   2
  -5   2 -22-0.87664 1.61440   2
   5   2  22 0.65118 1.61454   2
  -5  -2 -23 7.49932 1.97847   3
   5  -2  23 8.33103 1.35314   2
   5   2  23 8.69100 1.72312   2
  -5  -2 -24 10.6588 2.04598   3
   5  -2  24 6.38567 1.37983   2
   5   2  24 7.80198 1.76498   2
  -5  -2 -25 6.59034 1.91869   3
   5  -2  25 6.49865 1.37124   2
   5   2  25 1.51879 1.69907   2
  -5  -2 -26 5.69875 2.03978   3
   5  -2  26 3.79649 1.36712   2
   5   2  26 3.36792 1.72320   2
  -5  -2 -27 2.98027 2.08677   3
   5   2  27 2.87442 1.72433   2
   5  -2  27 2.64169 1.36431   2
  -5  -2 -28 11.2055 2.29464   3
   5   2  28 6.61233 1.88355   2
  -5  -2 -29 5.17033 2.31365   3
   5   2  29 1.95907 1.75138   2
  -5  -2 -30 1.06213 2.31131   3
   5   2  30 0.62128 1.73785   2
  -5  -2 -31-0.78949 2.44350   3
   5   2  31 0.16642 1.78872   2
  -5  -2 -32 2.56576 2.64150   3
   5   2  32 0.81346 1.83933   2
   5   2  33 3.65705 1.85770   2
  -5  -3  36 10.1390 1.78021   2
  -5  -3  35 12.0955 1.83818   2
  -5  -3  34 12.5639 1.86803   2
  -5   3  34 17.2372 2.36349   2
  -5  -3  33 3.83926 1.65991   2
  -5   3  33 3.87002 2.08227   2
  -5  -3  32 12.5070 1.82746   2
  -5   3  32 10.2871 2.15785   2
  -5   3  31 22.4129 2.45152   2
  -5  -3  31 21.3376 2.03756   2
  -5   3  30 50.7978 3.35275   2
  -5  -3  30 47.4067 3.02519   2
  -5   3  29 17.4805 2.24845   2
  -5  -3  29 16.4007 1.87903   2
   5  -3 -28 29.5336 2.21016   3
  -5  -3  28 25.5529 2.20610   2
  -5   3  28 25.8752 2.42481   2
   5  -3 -27 5.29753 1.48582   3
  -5   3  27 5.97571 1.91133   2
  -5  -3  27 0.88351 1.59330   2
  -5  -3  26 13.3348 1.86130   2
   5  -3 -26 12.9650 1.63413   3
  -5   3  26 16.2208 2.14187   2
  -5  -3  25 9.45719 1.73376   2
   5  -3 -25 9.51485 1.45771   3
  -5   3  25 10.8031 1.92476   2
  -5  -3  24 13.7383 1.85263   2
  -5   3  24 14.7998 2.01710   2
   5  -3 -24 10.9803 1.50327   3
  -5  -3  23 4.93009 1.67657   2
   5   3 -23 5.97072 1.25392   1
   5  -3 -23 3.01356 1.25174   3
  -5   3  23 3.18578 1.73338   2
  -5  -3  22 28.5143 2.27435   2
   5   3 -22 23.2931 1.78986   1
  -5   3  22 16.3964 2.23693   2
   5  -3 -22 24.8686 1.76680   3
  -5   3  22 26.4235 1.54858   1
  -5  -3  21 5.28988 1.80192   2
  -5   3  21 5.42109 0.97155   1
   5   3 -21 5.90425 1.27749   1
   5  -3 -21 4.21096 1.14416   3
  -5   3  21 1.55900 1.69292   2
  -5   3  20 46.9495 3.29293   2
  -5  -3  20 64.6725 3.41318   2
   5   3 -20 55.4610 3.00995   1
  -5  -3  20 50.9882 3.20422   2
   5  -3 -20 48.4059 2.87532   3
  -5   3  20 58.4970 2.81421   1
  -5   3  19 25.6917 2.64019   2
  -5  -3  19 36.1301 2.55120   2
  -5  -3  19 45.1660 2.79440   2
   5   3 -19 40.6315 2.30494   1
   5  -3 -19 34.3268 2.16149   3
  -5   3  19 42.0046 2.10987   1
  -5   3  18 5.18616 1.62448   2
  -5   3  18 3.13791 0.88681   1
   5   3 -18 4.90329 1.16724   1
  -5  -3  18 4.15228 1.54167   2
  -5  -3  18 3.97658 1.81602   2
   5  -3 -18 2.50936 0.92110   3
  -5   3  17 0.84403 1.48937   2
  -5   3  17 1.73940 0.86683   1
   5   3 -17 0.82393 1.12610   1
  -5  -3  17 1.26474 1.49885   2
  -5  -3  17 1.92222 1.72859   2
   5  -3 -17 0.92714 0.82531   3
  -5  -3  16 7.40089 1.48288   2
   5   3 -16 7.84871 1.24463   1
  -5   3  16 3.51758 1.51239   2
  -5  -3  16 7.02712 1.82283   2
   5  -3 -16 5.41582 0.86022   3
   5  -3 -16 8.32211 1.74966   2
  -5  -3  15 9.52294 1.54463   2
   5   3 -15 8.47693 1.27908   1
   5   3 -15 8.15280 1.77671   4
  -5   3  15 7.33480 1.55682   2
   5  -3 -15 8.11728 1.72040   2
  -5  -3  15 9.83888 1.83424   2
   5   3 -14 55.3625 2.94292   1
  -5  -3  14 50.2450 3.04882   2
  -5   3  14 47.8738 3.06792   2
   5  -3 -14 54.7969 3.21703   2
   5   3 -14 58.1971 3.43729   4
   5   3 -13 45.5639 2.59254   1
   5   3 -13 47.9383 3.03669   4
  -5   3  13 41.2394 2.71816   2
  -5  -3  13 44.8097 2.71915   2
   5   3 -12 54.5992 3.27524   2
   5   3 -12 62.1523 3.22538   1
  -5   3  12 66.9614 3.32711   2
  -5  -3  12 55.0916 3.31061   2
  -5  -3  11 3.89245 1.37912   2
   5   3 -11 4.34801 1.16878   1
   5   3 -11 2.65729 1.31248   2
  -5   3  11 3.27990 1.28246   2
  -5  -3  10 6.17766 1.43722   2
   5   3 -10 6.78395 1.38389   2
  -5  -3  10 8.31258 1.48521   4
  -5   3  10 8.24051 1.32545   2
   5   3 -10 6.64906 1.21960   1
   5   3  -9 25.8005 2.07247   2
  -5   3   9 35.9512 2.05097   2
  -5  -3   9 29.8638 2.20198   4
  -5  -3   9 26.7301 2.04791   2
   5   3  -9 30.6542 1.98642   1
  -5   3   9 32.0634 1.95091   2
  -5  -3   8 9.05992 1.44363   2
   5   3  -8 10.4076 1.46296   2
   5   3  -8 10.7390 1.32552   1
  -5  -3   8 9.93833 1.58628   4
  -5   3   8 8.59330 1.19840   2
  -5   3   8 8.72172 1.29178   2
   5   3  -7 79.1258 4.49463   2
  -5   3   7 85.7014 4.37135   2
  -5  -3   7 92.1276 4.76756   4
  -5   3   7 101.518 4.47861   2
   5   3  -7 95.0980 4.48396   1
  -5  -3   7 76.7143 4.48005   2
  -5   3   6 21.7088 1.55175   2
   5   3  -6 22.5120 1.84520   2
  -5   3   6 28.7894 1.71400   2
  -5  -3   6 21.7248 2.02582   4
  -5  -3   6 20.1320 1.83379   2
   5   3  -6 24.3345 1.69178   1
  -5  -3   5 7.99747 1.43139   2
   5   3  -5 9.56315 1.41438   2
  -5   3   5 7.10771 1.02724   2
   5   3  -5 7.49976 1.18680   1
  -5   3   5 9.07623 1.16509   2
  -5  -3   5 6.14946 1.56587   4
  -5  -3   4 20.9711 1.92959   4
  -5  -3   4 18.6816 1.76881   2
  -5   3   4 23.2375 1.53578   2
   5   3  -4 19.4679 1.62216   1
   5   3  -4 20.4454 1.74524   2
  -5   3   4 19.7942 1.42909   2
  -5  -3   3 168.656 8.10646   4
  -5  -3   3 152.510 7.84528   2
  -5   3   3 164.336 7.74920   2
   5   3  -3 160.133 7.80112   1
  -5   3   3 165.432 7.69316   2
   5   3  -3 159.355 7.86232   2
  -5   3   2 185.348 8.47958   2
   5   3  -2 176.618 8.58139   1
   5   3  -2 172.245 8.65445   2
  -5  -3   2 166.075 8.61496   2
  -5   3   2 180.406 8.51782   2
  -5  -3   2 186.668 8.86786   4
  -5  -3   2 183.013 8.64666   1
  -5   3   1 132.005 6.11864   2
   5   3  -1 121.395 6.23530   1
   5   3  -1 139.710 6.37673   2
  -5   3   1 125.634 6.13193   2
  -5  -3   1 118.813 6.28777   2
  -5   3   1 128.507 5.99236   4
  -5  -3   1 122.437 6.27875   1
  -5  -3   0 280.235 13.0838   1
   5   3   0 255.218 13.0267   1
   5   3   0 246.650 13.1091   3
  -5  -3   0 267.565 13.0673   2
  -5   3   0 272.803 12.9327   2
  -5   3   0 292.706 12.9277   2
   5   3   0 285.758 13.1124   2
  -5   3   0 282.992 12.8416   4
  -5  -3  -1 37.1607 2.44959   1
   5   3   1 37.0358 2.39076   1
   5   3   1 40.1863 2.52697   3
  -5   3  -1 42.3361 2.22935   2
   5   3   1 42.1677 2.59285   2
  -5  -3  -1 37.1816 2.54557   2
  -5   3  -1 39.7995 2.04434   4
  -5   3  -1 39.8750 2.24974   2
   5   3   2 16.0992 1.77902   2
   5   3   2 13.5946 1.60476   3
  -5   3  -2 17.4579 1.29075   2
  -5  -3  -2 14.2458 1.74127   2
   5   3   2 14.8408 1.47965   1
  -5  -3  -2 15.9084 1.58161   1
   5   3   3 16.2701 1.73065   2
   5   3   3 14.9584 1.53649   1
  -5  -3  -3 14.3565 1.60756   1
   5   3   3 15.8313 1.70541   3
  -5   3  -3 16.0478 1.25652   2
  -5  -3  -3 15.5946 1.78491   2
   5   3   4 100.206 5.50575   3
  -5  -3  -4 102.757 5.45454   2
   5   3   4 94.5956 5.35766   1
  -5  -3  -4 96.8229 5.39010   1
   5   3   4 104.579 5.44748   2
  -5   3  -4 130.954 5.26384   2
   5   3   5 132.802 7.19367   3
   5   3   5 139.608 7.09938   1
  -5  -3  -5 137.060 7.13953   1
  -5  -3  -5 142.097 7.17786   2
   5  -3   5 146.911 6.84640   2
   5   3   5 145.430 7.16898   2
  -5   3  -5 154.022 6.90704   2
  -5   3  -6 1.67178 0.91463   2
  -5  -3  -6-1.00601 1.56733   2
   5   3   6 0.26721 1.20414   1
  -5  -3  -6 0.23710 1.31734   1
   5   3   6 0.23483 1.47157   2
   5  -3   6 0.97896 0.76335   2
   5   3   6-0.80334 1.46008   3
  -5   3  -7 1.12492 0.92125   2
   5   3   7 1.29130 1.24012   1
  -5  -3  -7 1.87147 1.41939   1
   5   3   7 2.84163 1.54752   2
   5  -3   7 1.62703 0.79391   2
  -5  -3  -7 4.65803 1.62361   2
   5   3   7 1.79245 1.50473   3
  -5   3  -8 3.38124 0.97760   2
  -5  -3  -8 2.36237 1.46173   1
   5   3   8 4.01904 1.29114   1
   5   3   8 4.72189 1.65226   3
   5   3   8 4.34988 1.57846   2
   5  -3   8 5.04145 0.88593   2
  -5   3  -9 5.98479 1.00673   2
   5  -3   9 7.11204 0.90746   2
   5   3   9 6.46075 1.65063   2
   5  -3  10 8.74512 0.96014   2
  -5   3 -10 8.54529 1.10051   2
   5   3  10 7.09016 1.66553   2
   5  -3  11 4.31607 0.90326   2
  -5   3 -11 5.99674 1.05746   2
  -5  -3 -12 58.4038 3.75127   1
   5  -3  12 68.3034 3.29421   2
  -5   3 -12 65.1429 3.34844   2
  -5   3 -13 60.1554 3.09718   2
  -5  -3 -13 53.4644 3.53352   1
   5  -3  13 60.1119 3.01387   2
  -5  -3 -14 62.0633 3.74624   1
   5  -3  14 66.0329 3.23634   2
  -5   3 -14 61.9442 3.29635   2
  -5  -3 -14 63.2782 3.90982   3
  -5  -3 -15 20.8370 2.30683   1
  -5   3 -15 17.5339 1.73664   2
  -5  -3 -15 22.4665 2.35502   3
   5  -3  15 29.6268 1.59994   2
  -5   3 -16 241.754 12.4273   2
   5  -3  16 276.637 12.3591   2
  -5  -3 -16 274.165 12.8785   3
  -5   3 -17 90.4462 4.92609   2
   5  -3  17 100.680 4.79135   2
  -5  -3 -17 103.395 5.40145   3
   5  -3  18 33.6191 2.00120   2
  -5  -3 -18 31.8690 2.65682   3
   5   3  19 1.90085 1.81466   2
  -5  -3 -19 2.95790 1.80737   3
   5  -3  19 1.45944 1.04472   2
   5  -3  20 44.8561 2.46468   2
  -5  -3 -20 43.6279 3.14580   3
   5   3  20 40.1327 2.97941   2
  -5  -3 -21 5.84496 1.92514   3
   5   3  21 4.04545 1.82771   2
  -5  -3 -22 6.00327 1.92102   3
   5   3  22 6.60232 1.84791   2
   5   3  23 3.22053 1.83931   2
   5   3  24 3.22888 1.80387   2
   5   3  25 6.53891 1.86377   2
   5   3  26 3.41132 1.87890   2
   5   3  27 4.88050 1.87714   2
   5   3  28 4.40354 1.92524   2
   5   3  29 0.21327 1.87160   2
   5   3  30 1.01129 1.87097   2
   5   3  31 6.67890 2.02053   2
  -5   4  33-0.30555 2.07495   2
  -5   4  32 6.63080 2.10844   2
  -5   4  31 1.41308 2.03577   2
  -5   4  30-0.67022 1.93218   2
  -5  -4  30 1.42411 1.48514   2
  -5   4  29 14.4348 2.19697   2
  -5  -4  29 14.1807 1.73041   2
  -5   4  28 3.30497 1.92061   2
  -5  -4  28 2.08446 1.47326   2
  -5   4  27 1.68870 1.86459   2
  -5  -4  27 1.22075 1.46517   2
  -5  -4  26 3.17489 1.50378   2
  -5   4  26 2.56236 1.85607   2
  -5  -4  25-0.34893 1.46472   2
  -5   4  25 1.75917 1.80777   2
  -5  -4  24 1.14470 1.57183   2
  -5   4  24 3.19541 1.75022   2
  -5  -4  23 3.91276 1.58625   2
  -5   4  23 8.27782 1.79633   2
   5   4 -23 3.60449 1.52913   1
   5   4 -22 4.19990 1.54192   1
  -5   4  22 5.14958 1.73960   2
  -5  -4  22 4.79959 1.68402   2
   5   4 -21 6.76580 1.57243   1
  -5   4  21 6.83494 1.32285   1
  -5   4  21 5.41244 1.79024   2
  -5  -4  21 8.75326 1.74919   2
  -5   4  20 3.84215 1.21387   1
   5   4 -20 3.20984 1.50433   1
  -5  -4  20 4.26516 1.78212   2
  -5   4  20 5.18462 1.69326   2
   5   4 -19 4.56463 1.54555   1
  -5   4  19 8.79859 1.28884   1
  -5  -4  19 7.18806 1.81240   2
  -5  -4  19 3.75462 1.60673   2
  -5   4  19 6.77899 1.65187   2
  -5  -4  18 34.8958 2.57741   2
  -5  -4  18 27.0905 2.28672   2
  -5   4  18 33.7315 2.40056   2
   5   4 -18 31.1674 2.30710   1
  -5   4  18 32.5675 2.06974   1
   5   4 -17 3.34249 1.51289   1
  -5  -4  17 3.04434 1.87300   2
  -5  -4  17-0.15891 1.44789   2
  -5   4  17 3.54928 1.55823   2
   5   4 -16 4.48043 1.50561   1
  -5  -4  16 6.45465 1.87483   2
  -5  -4  16 4.25843 1.48407   2
  -5   4  16 5.71960 1.58671   2
   5   4 -15 7.86788 1.57163   1
  -5  -4  15 7.80439 1.49064   2
  -5   4  15 11.2341 1.60539   2
   5   4 -14 16.2193 1.75778   1
  -5   4  14 14.9746 1.64463   2
   5  -4 -14 12.2837 1.92196   2
  -5  -4  14 14.0107 1.60243   2
   5  -4 -13 10.2118 0.90862   4
   5   4 -13 10.6980 1.54056   1
  -5   4  13 10.6550 1.55557   2
   5  -4 -13 10.6727 1.82313   2
  -5  -4  13 6.38183 1.41163   2
  -5   4  12 1.42747 1.34206   2
   5  -4 -12 0.78549 0.70930   4
   5   4 -12 2.77172 1.46064   1
   5   4 -12 1.54182 1.31911   2
  -5  -4  12-0.14221 1.27827   2
   5   4 -11 21.6259 1.89410   2
  -5  -4  11 19.8403 1.83819   2
  -5   4  11 28.1302 1.92113   2
   5   4 -11 25.2847 2.03063   1
  -5   4  10 10.0424 1.38992   2
  -5  -4  10 10.3438 1.88733   4
   5   4 -10 8.19422 1.45233   2
   5   4 -10 9.78282 1.59413   1
  -5  -4  10 7.03515 1.42197   2
  -5   4   9 4.54378 1.22301   2
   5   4  -9 4.08581 1.39555   2
  -5  -4   9 4.50986 1.78107   4
  -5  -4   9 2.20392 1.35851   2
   5   4  -9 4.23075 1.47578   1
  -5   4   8 6.43221 1.18946   2
   5   4  -8 5.21342 1.41773   2
  -5  -4   8 5.56659 1.72502   4
   5   4  -8 3.92401 1.44939   1
  -5  -4   8 5.49388 1.39177   2
  -5   4   8 6.38621 1.11248   2
  -5   4   7 4.23785 1.17496   2
   5   4  -7 3.26425 1.39037   2
  -5  -4   7 5.81363 1.76236   4
   5   4  -7 3.88953 1.48347   1
  -5   4   7 5.46147 1.03001   2
  -5  -4   7 4.53824 1.37351   2
  -5   4   6 3.05432 1.00737   2
   5   4  -6 3.58276 1.40573   2
  -5  -4   6 5.72108 1.84262   4
   5   4  -6 5.21745 1.45907   1
  -5  -4   6 4.52359 1.39528   2
  -5   4   6 5.82791 1.14192   2
  -5   4   5 11.7965 1.25470   2
   5   4  -5 10.4287 1.56880   2
  -5   4   5 11.8309 1.20463   2
  -5  -4   5 12.5833 2.04157   4
   5   4  -5 12.0853 1.64311   1
  -5  -4   5 9.20054 1.47199   2
  -5   4   5 12.1269 0.85784   3
   5   4  -4 6.88756 1.54741   1
   5   4  -4 3.73315 1.42993   2
  -5   4   4 5.78675 1.05428   2
  -5   4   4 4.92170 1.09114   2
  -5  -4   4 4.07466 1.76484   4
  -5   4   4 5.87290 0.67966   3
  -5  -4   4 4.87353 1.41161   2
  -5   4   3 3.91370 1.00788   2
   5   4  -3 4.85657 1.46457   2
  -5   4   3 4.56042 1.04550   2
   5   4  -3 5.71614 1.56333   1
  -5  -4   3 6.24320 1.80273   4
  -5  -4   3 4.10446 1.38636   2
   5   4  -2 26.3967 2.13138   1
   5   4  -2 21.2745 2.00918   2
  -5   4   2 24.7197 1.63120   2
  -5  -4   2 22.2448 1.96062   2
  -5   4   2 25.9811 1.62681   2
  -5  -4   2 28.2096 2.45340   4
   5   4  -1 41.1260 2.75886   1
  -5   4   1 44.6506 2.42650   2
   5   4  -1 40.0040 2.75127   2
  -5  -4   1 40.4993 2.70324   2
  -5   4   1 49.1319 2.43225   2
  -5  -4   1 47.7944 3.24326   4
  -5   4   0-0.29908 0.95145   2
  -5   4   0 0.41790 0.96956   2
  -5  -4   0 1.01265 1.43228   2
   5   4   0-0.21901 1.44253   1
   5   4   0 1.51655 1.48237   2
   5   4   1 0.50924 1.48739   2
  -5   4  -1 2.21578 1.04799   2
   5   4   1 2.02929 1.44203   1
  -5   4  -1 3.11131 0.91619   4
  -5   4  -1 2.54395 0.98354   2
  -5  -4  -1 3.80571 1.51535   2
  -5  -4  -2 13.4574 1.77106   2
  -5   4  -2 16.9133 1.35344   2
  -5   4  -2 18.1289 1.32038   2
   5   4   2 15.4937 1.72320   1
  -5   4  -2 15.6629 1.26511   4
   5   4   2 13.8846 1.76690   2
   5   4   3 2.74430 1.54226   2
  -5   4  -3 1.51595 0.97124   2
   5   4   3 1.48793 1.43675   1
  -5  -4  -3 2.37353 1.49193   2
  -5   4  -3 0.99623 0.93273   2
  -5   4  -3 0.91386 0.94726   4
  -5   4  -4 2.84811 0.99816   2
   5   4   4 1.13469 1.51544   2
   5   4   4 1.68764 1.53586   1
  -5   4  -4 1.94590 0.97817   2
  -5   4  -4 0.72254 0.96468   4
   5   4   5 1.10754 1.54486   2
  -5   4  -5 0.97919 0.90608   2
  -5   4  -5 0.82890 0.94677   2
  -5   4  -5 1.48274 0.93624   4
  -5  -4  -5 0.74869 1.50652   1
   5   4   5 2.26197 1.49113   1
  -5   4  -6 22.8603 1.46501   2
   5   4   6 18.0549 1.98913   2
   5   4   6 17.1422 2.04427   1
  -5   4  -6 23.7563 1.42113   2
  -5  -4  -6 18.7376 2.03342   1
  -5   4  -6 21.0191 1.53753   4
  -5   4  -7 16.0931 1.26048   2
  -5   4  -7 18.9611 1.22140   2
   5   4   7 14.5920 1.95649   2
   5   4   7 14.7179 1.89389   1
  -5  -4  -7 14.7826 1.89897   1
  -5   4  -7 16.1093 1.41897   4
   5   4   8 21.1725 2.08789   2
  -5   4  -8 20.4871 1.32700   2
   5   4   8 21.1130 2.14144   1
  -5   4  -8 21.2273 1.39596   2
   5   4   9 1.10824 1.63092   2
   5   4   9 0.92121 1.63574   1
  -5   4  -9 2.27696 0.86079   2
  -5   4 -10 19.8883 1.32980   2
   5   4  10 16.1503 2.04458   2
   5   4  11 28.6717 2.39847   2
   5   4  12-0.08875 1.70922   2
   5  -4  12 2.27393 0.69724   2
   5   4  13 10.0520 1.85775   2
   5   4  14 14.6779 2.01500   2
   5   4  15 1.38671 1.72556   2
   5   4  16 4.07321 1.78666   2
   5   4  17 14.3464 2.06693   2
   5   4  18-0.06526 1.85435   2
   5   4  19 9.75487 1.99140   2
   5   4  20 12.9345 2.06845   2
  -5  -4 -25 0.22651 2.11642   3
  -5  -4 -26 1.84388 2.19404   3
  -5  -4 -27 2.69337 2.15656   3
  -5  -4 -28 0.59784 2.19738   3
   5   4  28 0.26894 2.00027   2
  -5   5  31-0.48695 2.03117   2
  -5   5  30 2.34601 2.02774   2
  -5   5  29 1.57559 2.00474   2
  -5   5  28 14.7426 2.19475   2
  -5   5  27 9.41806 2.03837   2
  -5   5  26 4.18088 1.91004   2
  -5   5  25 5.16951 1.86773   2
  -5   5  24 14.9362 2.01050   2
  -5   5  23 0.49438 1.71969   2
  -5  -5  23-1.16229 1.48850   2
  -5   5  22 12.3398 1.90093   2
   5   5 -22 12.2557 1.99259   1
  -5  -5  22 12.9160 1.74042   2
  -5   5  21 15.1388 1.89798   2
   5   5 -21 13.7383 2.03928   1
  -5  -5  21 13.6325 1.80723   2
  -5   5  20 12.4443 1.84595   2
   5   5 -20 13.8367 1.99125   1
  -5   5  20 16.7724 1.77605   1
  -5  -5  20 14.9102 1.90837   2
  -5   5  19 4.57055 1.61797   2
   5   5 -19 3.48879 1.74526   1
  -5   5  19 4.85256 1.55808   1
  -5  -5  19 2.40135 1.70802   2
  -5   5  18 1.49957 1.50883   2
  -5  -5  18 0.34818 1.74575   2
  -5   5  18 0.95050 1.52189   1
   5   5 -18 0.64910 1.73823   1
  -5  -5  17 6.65023 1.88742   2
  -5   5  17 3.79860 1.55790   2
   5   5 -17 5.18672 1.82848   1
  -5   5  16 29.3385 2.23503   2
   5   5 -16 30.2349 2.54376   1
  -5  -5  16 33.5376 2.61622   2
  -5  -5  15 16.0987 1.69323   2
  -5   5  15 19.0454 1.77502   2
   5   5 -15 19.2966 2.12881   1
   5   5 -14 0.28938 1.75219   1
  -5   5  14-0.80714 1.41197   2
  -5  -5  14-1.16702 1.35860   2
   5   5 -13 28.3745 2.20575   2
  -5   5  13 32.8090 2.10569   2
  -5  -5  13 25.3742 2.06464   2
   5   5 -13 32.9121 2.47850   1
   5   5 -12 23.1708 2.16379   1
   5   5 -12 17.5374 1.84524   2
  -5   5  12 20.7318 1.71851   2
  -5  -5  12 18.3735 1.75694   2
   5  -5 -12 18.4012 2.08291   2
  -5  -5  11 21.3060 1.79963   2
   5   5 -11 20.8635 1.92416   2
   5   5 -11 22.8771 2.24086   1
  -5   5  11 20.1913 1.73449   2
   5   5 -10 148.662 7.68067   2
  -5  -5  10 167.886 8.21588   4
  -5  -5  10 143.112 7.60718   2
  -5   5  10 161.779 7.59059   2
   5   5 -10 182.665 7.94184   1
  -5   5   9 6.07285 1.27059   2
   5   5  -9 6.56844 1.55514   2
   5   5  -9 7.65936 1.88031   1
  -5  -5   9 8.57536 2.18326   4
  -5  -5   9 5.37917 1.39859   2
  -5   5   8 23.5184 1.67616   2
   5   5  -8 20.1455 1.94429   2
  -5  -5   8 19.2607 1.81241   2
   5   5  -8 24.5011 2.27036   1
  -5  -5   8 21.7034 2.44558   4
   5   5  -7 52.6309 3.43942   2
  -5   5   7 65.8220 3.28218   2
  -5  -5   7 67.1590 4.08705   4
  -5  -5   7 57.4759 3.38469   2
  -5   5   7 62.4508 3.24361   2
   5   5  -7 71.6343 3.78006   1
   5   5  -6 17.4259 1.87633   2
  -5   5   6 19.7021 1.53446   2
  -5   5   6 17.9327 1.45644   2
  -5  -5   6 18.7788 2.48452   4
   5   5  -6 22.3662 2.15830   1
  -5  -5   6 15.5820 1.71802   2
  -5   5   5 10.0522 1.21108   2
  -5   5   5 11.7902 1.30804   2
   5   5  -5 9.90627 1.65237   2
   5   5  -5 12.4975 2.01191   1
  -5  -5   5 12.1671 2.33340   4
  -5  -5   5 10.3551 1.53528   2
  -5   5   5 11.7868 1.11800   3
  -5   5   4 12.8718 1.16863   2
   5   5  -4 11.5369 1.94848   1
   5   5  -4 9.91874 1.66650   2
  -5   5   4 10.4341 1.32999   2
  -5  -5   4 9.93366 1.59455   2
  -5  -5   4 17.3987 2.46557   4
  -5   5   4 13.5095 1.14868   3
  -5  -5   3 59.8500 3.81003   4
  -5  -5   3 46.7815 3.06987   2
   5   5  -3 45.8259 3.11461   2
  -5   5   3 57.4430 2.89990   2
  -5   5   3 54.6777 2.76885   2
   5   5  -3 60.5283 3.46480   1
  -5   5   2 37.8802 2.11906   2
   5   5  -2 28.6214 2.43619   2
  -5  -5   2 32.0521 3.00864   4
   5   5  -2 38.6154 2.79918   1
  -5   5   2 36.1472 1.97053   2
   5   5  -1 6.72257 1.96248   1
  -5   5   1 6.49062 0.91983   2
   5   5  -1 6.48927 1.69904   2
  -5   5   1 8.88610 1.20165   2
   5   5   0 69.2464 3.98376   1
   5   5   0 60.8566 3.70786   2
  -5   5   0 69.7502 3.39056   2
  -5   5   0 64.6533 3.27126   2
   5   5   1 2.50917 1.62691   2
  -5   5  -1 2.82202 0.81871   2
   5   5   1 5.36099 1.80181   1
   5   5   2 3.14096 1.61154   2
  -5   5  -2 2.37391 0.77236   2
   5   5   2 1.77672 1.83757   1
   5   5   3 1.16154 1.57626   2
   5   5   3 2.55187 1.77022   1
  -5   5  -3 2.57088 0.74514   2
   5   5   4 10.6046 1.81004   2
  -5   5  -4 11.8880 0.92691   2
   5   5   4 10.6355 1.94144   1
  -5   5  -4 13.3587 1.50346   4
   5   5   5 3.60798 1.67394   2
  -5   5  -5 2.53232 1.20130   4
   5   5   5 3.01125 1.82832   1
  -5   5  -6 61.6908 3.08619   4
   5   5   6 45.7193 3.22460   2
   5   5   6 48.4207 3.37764   1
   5   5   7-0.88112 1.69296   2
  -5   5  -7 0.62548 1.25458   4
   5   5   7 1.61649 1.84378   1
   5   5   8 2.43324 1.70014   2
  -5   5  -8 2.79327 1.31177   4
   5   5   8 3.74208 1.89296   1
  -5   5  -9 14.0375 1.57358   4
   5   5   9 12.1600 1.91818   2
   5   5  10 34.3218 2.69620   2
  -5   5 -10 38.0599 2.38980   4
  -5   5 -11 0.81943 1.27816   4
   5   5  11 0.91358 1.71563   2
  -5   5 -12 1.57438 1.28667   4
   5   5  12 0.46513 1.73016   2
   5   5  13 10.7293 1.94100   2
   5   5  13 14.3884 2.08007   1
   5   5  14 17.1166 2.10760   1
   5   5  14 17.6211 2.14756   2
   5   5  15 3.77732 1.76842   1
   5   5  15 6.27174 1.91337   2
   5   5  16 3.81146 1.78263   1
   5   5  16 4.86382 1.90216   2
   5   5  17 11.3666 2.04241   2
   5   5  18 3.23924 1.92376   2
   5   5  19 1.48197 1.85500   2
   5   5  20 0.14424 1.90642   2
   5   5  21 3.20369 1.92934   2
   5   5  22 1.30882 1.92849   2
   5   5  23 2.92724 2.04478   2
   5   5  24 0.46396 1.97388   2
   5   5  25 12.0999 2.25831   2
  -5   6  29 3.85054 2.07485   2
  -5   6  28 2.14100 1.97702   2
  -5   6  27 2.07262 1.91388   2
  -5   6  26 3.05861 1.88382   2
  -5   6  25 8.42441 1.91528   2
  -5   6  24 4.10531 1.82330   2
  -5   6  23 4.08733 1.76562   2
  -5   6  22 0.30630 1.65063   2
  -5   6  21 1.88396 1.63394   2
   5   6 -21 4.07504 2.05789   1
  -5   6  20 1.10537 1.59260   2
   5   6 -20 4.49047 2.07690   1
  -5   6  19-0.12321 1.52703   2
   5   6 -19-0.43737 1.97889   1
  -5   6  18 4.23638 1.54360   2
  -5   6  18 4.00704 1.84283   1
   5   6 -18 2.63374 2.02898   1
  -5   6  17 0.77004 1.44835   2
   5   6 -17 2.84710 1.97436   1
  -5   6  17 3.67499 1.86558   1
  -5   6  16 1.12965 1.40802   2
   5   6 -16 3.34308 2.01963   1
  -5   6  15 9.96938 1.55482   2
   5   6 -15 12.1487 2.22047   1
  -5   6  14 4.15190 1.40328   2
   5   6 -14 8.38887 2.09261   1
  -5   6  13 2.50199 1.31365   2
   5   6 -13 4.40038 1.99609   1
   5   6 -12 3.05192 1.55497   2
  -5   6  12 3.92287 1.32620   2
   5   6 -12 2.35136 1.95585   1
   5   6 -11 16.2335 2.27018   1
  -5   6  11 12.4610 1.49218   2
   5   6 -11 16.7411 1.83061   2
   5   6 -10 6.74790 2.01667   1
  -5   6  10 7.96610 1.32372   2
   5   6 -10 8.05487 1.63964   2
   5   6  -9 5.10133 2.00017   1
  -5   6   9 2.78238 1.21383   2
   5   6  -9 3.89354 1.57843   2
   5   6  -8 0.03910 1.99440   1
  -5   6   8-0.63142 1.11627   2
   5   6  -8 0.40189 1.55028   2
   5   6  -7 9.52103 2.15444   1
  -5   6   7 8.80016 1.25356   2
   5   6  -7 8.00307 1.67243   2
   5   6  -6-0.31601 2.03300   1
   5   6  -6 4.56719 1.61651   2
  -5   6   6 2.56104 1.11929   2
   5   6  -5 25.0077 2.21075   2
   5   6  -5 27.6980 2.67430   1
  -5   6   5 27.4007 1.76653   2
   5   6  -4 10.9937 2.18601   1
   5   6  -4 9.93146 1.76728   2
   5   6  -3 17.1536 2.37320   1
   5   6  -3 19.7925 1.96225   2
   5   6  -2 2.04948 1.98066   1
   5   6  -2 1.82890 1.64657   2
   5   6  -1 23.9725 2.42072   1
   5   6  -1 16.6891 2.01333   2
   5   6   0 6.73142 2.04933   1
   5   6   0 5.29575 1.72370   2
   5   6   1 17.5917 2.32128   1
   5   6   1 14.6056 1.92342   2
  -5  -6  -2 7.21636 2.52816   4
   5   6   2 6.39922 2.10255   1
   5   6   2 2.24467 1.68961   2
  -5  -6  -3-1.23751 2.49302   4
   5   6   3 1.79706 2.04797   1
   5   6   3 0.31256 1.64407   2
  -5  -6  -4 22.2512 2.92807   4
   5   6   4 21.4279 2.38093   1
   5   6   4 12.2340 1.92829   2
   5   6   5 0.78394 1.91556   1
   5   6   5 1.49155 1.64000   2
   5   6   6 6.09993 2.02826   1
   5   6   6 4.45130 1.72133   2
   5   6   7 8.18454 2.04760   1
   5   6   7 2.21853 1.70443   2
   5   6   8 15.0804 2.25648   1
   5   6   8 13.2749 1.98558   2
   5   6   9 5.48672 1.79323   2
   5   6  10-0.38142 1.74271   2
   5   6  11 5.19069 1.83542   2
   5   6  12 3.96348 1.86119   2
   5   6  13 7.67081 2.04716   1
   5   6  13 5.46846 1.86377   2
   5   6  14 3.83559 1.85436   2
   5   6  15-0.37985 1.86176   2
   5   6  16 7.43216 1.97812   2
   5   6  17 1.78532 1.86922   2
   5   6  18 5.01715 1.96531   2
   5   6  19 5.53071 1.96928   2
   5   6  20 2.12054 2.00557   2
   5   6  21-0.19312 1.98576   2
   5   6  22 2.09478 2.07682   2
  -5   7  26 4.21225 1.81840   2
  -5   7  25 1.08246 1.74313   2
  -5   7  24 3.63323 1.73090   2
  -5   7  23 0.68715 1.65527   2
  -5   7  22 4.50731 1.68563   2
  -5   7  21 2.19846 1.60947   2
  -5   7  20 2.35186 1.60148   2
   5   7 -20 2.11608 2.37536   1
   5   7 -19 14.2295 2.54367   1
   5   7 -18 9.56546 2.43483   1
   5   7 -17 10.4775 2.46704   1
   5   7 -16 4.05343 2.22258   1
   5   7 -15 6.52748 2.31074   1
   5   7 -14 5.03068 2.15682   1
   5   7 -13 8.44717 2.30153   1
   5   7 -12 4.77537 2.28290   1
   5   7 -11 2.47033 2.16663   1
   5   7 -10-1.03115 2.16941   1
  -5  -7   9 13.7141 2.78809   4
   5   7  -9 15.9719 2.40264   1
  -5  -7   8 4.41382 2.57352   4
   5   7  -8 4.38501 2.21703   1
  -5  -7   7 15.3962 2.84401   4
   5   7  -7 13.5241 2.46153   1
   5   7  -6 26.1648 2.74672   1
   5   7  -6 22.6088 2.23251   2
  -5  -7   6 27.9822 3.15177   4
   5   7  -5 7.32220 2.18041   1
  -5  -7   5 6.87508 2.64628   4
   5   7  -5 3.55025 1.75687   2
   5   7  -4 3.04038 2.24246   1
  -5  -7   4 0.80597 2.55250   4
   5   7  -4 2.23507 1.74550   2
   5   7  -3 4.59432 2.23433   1
  -5  -7   3 5.69949 2.63329   4
   5   7  -3 3.15377 1.78374   2
   5   7  -2 3.88607 2.16542   1
  -5  -7   2 3.48295 2.78588   4
   5   7  -2 1.92111 1.68683   2
   5   7  -1 10.9826 2.30860   1
  -5  -7   1 6.00448 2.76330   4
   5   7  -1 11.7061 1.94282   2
   5   7   0 9.90949 2.28836   1
  -5  -7   0 9.88514 2.77947   4
   5   7   0 4.70986 1.89466   2
   5   7   1 15.0112 2.49200   1
   5   7   1 17.0827 2.11443   2
  -5  -7  -1 13.4600 2.81241   4
  -5  -7  -2 6.07760 2.58015   4
   5   7   2-1.59234 1.83445   2
  -5  -7  -3 14.0630 2.75453   4
   5   7   3 8.04250 1.95025   2
  -5  -7  -4 1.82061 2.48148   4
   5   7   4 0.18829 1.78745   2
  -5  -7  -5 10.6000 2.80575   4
   5   7   5 4.32301 1.84104   2
  -5  -7  -6 3.57448 2.74745   4
   5   7   6-0.53358 1.73735   2
  -5  -7  -7-0.97657 2.66033   4
   5   7   7 1.44710 1.82734   2
  -5  -7  -8 7.89120 2.95050   4
   5   7   8 2.23861 1.83592   2
   5   7   9 1.53959 1.85556   2
   5   7  10 2.81268 1.90408   2
   5   7  11 4.49338 1.97541   2
   5   7  12-0.24751 1.91282   2
   5   7  13 1.18855 1.92586   2
   5   7  14 2.23037 1.96462   2
   5   7  15 4.23297 2.04399   2
   5   7  16-0.63362 2.00533   2
   5   7  17 1.27084 2.08452   2
   5   7  18 1.01685 2.12024   2
   5   8   8-1.92438 2.09124   2
   5   8   9 2.46542 2.07401   2
   5   8  10-2.98034 2.15606   2
   5   8  11-1.23287 2.16474   2
   5   8  12-0.03905 2.15099   2
   5   8  13-0.47422 2.14787   2
  -6   0  38-0.43993 2.16084   2
  -6   0  37-1.10490 2.08999   2
  -6   0  36-0.07784 2.09237   2
  -6   0  35-2.30372 2.07799   2
  -6   0  34 5.39975 2.14112   2
  -6   0  33 0.56636 2.04400   2
  -6   0  32 4.43224 2.06810   2
  -6   0  31 2.96410 1.98807   2
  -6   0  30 1.81970 1.98884   2
  -6   0  29 8.62236 2.08270   2
  -6   0  28 12.2431 2.13935   2
  -6   0  27 2.81698 1.89837   2
  -6   0  26 19.3351 2.32775   2
  -6   0  25 123.650 6.41076   2
  -6   0  24 16.6225 2.10360   2
  -6   0  23 1.49734 1.79918   2
  -6   0  22 15.0567 2.01266   2
   6   0 -22 13.7971 1.68090   4
   6   0 -21 20.5462 1.83424   4
  -6   0  21 20.0387 2.14471   2
  -6   0  20 6.72655 1.72386   2
   6   0 -20 5.02473 1.29257   4
  -6   0  19 41.2432 2.78097   2
   6   0 -19 40.5118 2.48555   4
  -6   0  18 17.1817 1.89666   2
   6   0 -18 15.2008 1.49796   4
  -6   0  17 90.0521 4.59126   2
   6   0 -17 82.2771 4.37008   4
   6   0 -16 3.35983 1.12550   4
  -6   0  16 2.10988 1.51451   2
   6   0 -15 15.9367 1.38813   4
   6   0 -14 29.3225 1.83912   4
   6   0 -13 35.8227 2.07966   4
  -6   0  13 35.8899 1.84139   1
  -6   0  12 2.55110 0.64458   1
  -6   0  11 0.35506 0.64304   1
  -6   0  10 0.10553 0.61456   1
  -6   0   9 33.0989 2.26148   2
  -6   0   9 32.4329 1.76681   1
  -6   0   8 313.942 15.5085   2
  -6   0   8 335.584 15.3187   1
   6   0  -7 240.335 11.0996   2
  -6   0   7 232.709 10.9028   1
  -6   0   7 243.295 11.1191   2
  -6   0   7 222.650 10.9205   4
   6   0  -6 111.549 5.38210   2
   6   0  -6 105.419 5.15807   3
  -6   0   6 112.461 5.15209   1
  -6   0   6 103.969 5.17400   4
  -6   0   6 100.293 5.40570   2
   6   0  -5 62.1948 3.36132   2
  -6   0   5 60.5117 3.43822   2
   6   0  -5 64.5355 3.11458   3
  -6   0   5 63.0410 3.09206   1
  -6   0   5 57.6529 3.11548   4
   6   0  -4 32.8384 2.27005   2
  -6   0   4 34.2393 2.40383   2
   6   0  -4 37.7532 1.96742   3
  -6   0   4 33.9264 1.91897   1
  -6   0   4 36.0279 1.98200   4
   6   0  -3 548.185 25.0379   2
   6   0  -3 528.691 24.9016   3
  -6   0   3 536.784 25.0606   2
  -6   0   2 8.45327 1.56038   2
   6   0  -2 11.6648 1.01996   3
   6   0  -2 9.98082 1.42164   2
  -6   0   1 0.50653 1.34964   2
   6   0  -1 0.02783 0.77631   3
   6   0  -1 1.75345 1.26609   2
  -6   0   0 61.3382 3.52950   2
   6   0   0 66.8691 3.48401   2
   6   0   1 11.4243 1.42509   2
  -6   0  -1 10.7061 1.56926   2
   6   0   2 62.8360 3.31586   2
  -6   0  -2 57.8714 3.38725   2
   6   0   3 55.2433 3.00336   2
  -6   0  -3 51.3968 3.07492   2
   6   0   4 9.14756 1.41238   2
  -6   0  -4 11.0669 1.57349   2
  -6   0  -4 9.04505 1.16438   3
  -6   0  -5 40.9873 2.64166   2
  -6   0  -5 44.2956 2.42663   3
   6   0   5 42.6007 2.58888   2
  -6   0  -6 45.4538 2.76771   2
  -6   0  -6 46.2775 2.57255   3
   6   0   6 45.5882 2.70559   2
  -6   0  -7 27.0993 2.06889   2
  -6   0  -7 27.4112 1.86556   3
   6   0   7 28.4120 1.97292   2
  -6   0  -8-0.02307 1.41017   2
   6   0   8-0.49594 1.22050   2
  -6   0  -8-0.59407 0.98624   3
   6   0   9 98.5277 4.93946   2
  -6   0  -9 99.3161 5.05051   2
  -6   0  -9 95.9644 4.94875   3
  -6   0 -10 0.83820 1.43322   2
  -6   0 -10 2.11896 1.13240   3
   6   0  10 0.48491 1.22595   2
  -6   0 -11 3.59742 1.49924   2
   6   0  11 4.31130 1.26495   2
  -6   0 -11 2.47275 1.10834   3
   6   0  12 21.1331 1.79701   2
  -6   0 -12 22.7863 2.04360   2
  -6   0 -12 22.2597 1.75946   3
   6   0  13-0.41786 1.29990   2
  -6   0 -13 2.79592 1.23858   3
  -6   0 -13 1.11666 1.61986   2
   6   0  14 15.4964 1.61518   2
  -6   0 -14 16.7401 1.64824   3
  -6   0 -14 15.6838 1.90607   2
   6   0  15 6.42778 1.37914   2
  -6   0 -15 5.25905 1.37406   3
  -6   0 -16 23.9719 2.02173   3
   6   0  16 23.0944 1.91056   2
   6   0  17 1.54392 1.38819   2
  -6   0 -17 1.96594 1.52179   3
  -6   0 -18 31.1138 2.32194   3
   6   0  18 28.0001 2.12843   2
  -6   0 -19 24.3037 2.12831   3
   6   0  19 22.6089 1.93758   2
   6   0  20 3.13389 1.48065   2
  -6   0 -20 1.24454 1.63410   3
  -6   0 -21 125.657 6.31879   3
   6   0  21 115.431 6.00886   2
  -6   0 -22 170.454 8.34900   3
   6   0  22 159.480 8.00613   2
   6   0  23 16.0462 1.84008   2
  -6   0 -23 23.2901 2.29066   3
   6   0  24 0.42729 1.47304   2
  -6   0 -24 2.22262 1.89999   3
   6   0  25 6.38352 1.57185   2
  -6   0 -25 7.61655 2.13516   3
   6   0  26 2.72367 1.50826   2
  -6   0 -26 4.58247 2.20947   3
   6   0  27-1.73535 1.49180   2
  -6   0 -27-2.31920 2.31514   3
   6   0  28 3.03338 1.56030   2
  -6   0 -28 3.92597 2.52689   3
   6   0  29 15.8536 1.92834   2
  -6   0 -29 22.7775 3.06066   3
   6   0  30-0.93806 1.56545   2
  -6   0 -30-2.43949 2.76206   3
   6   0  31 5.01784 1.70852   2
  -6   0 -31 10.9940 3.06380   3
   6   0  32 2.87046 1.65242   2
  -6   0 -32 0.32500 3.08931   3
   6   0  33-1.53851 1.69389   2
   6   0  34 2.52152 1.72395   2
   6   0  35-3.97930 1.82607   2
  -6  -1  39-0.90898 2.09399   2
  -6  -1  38 3.71457 2.09449   2
  -6  -1  37 1.18899 2.01769   2
  -6   1  37 2.02956 2.17598   2
  -6   1  36-0.04019 2.14181   2
  -6  -1  36 0.18464 1.97508   2
  -6  -1  35 5.12429 2.06575   2
  -6   1  35 2.52582 2.15549   2
  -6  -1  34 0.40299 1.99138   2
  -6   1  34 1.12265 2.09267   2
  -6  -1  33 3.66140 2.03713   2
  -6   1  33-0.45574 2.04752   2
  -6   1  32-0.26215 2.07826   2
  -6  -1  32 2.88975 1.96388   2
  -6   1  31-1.03523 1.99737   2
  -6  -1  31-0.38789 1.90623   2
  -6   1  30 0.03624 1.92920   2
  -6  -1  30-0.38814 1.97488   2
  -6  -1  29 15.5811 2.19292   2
  -6   1  29 14.1784 2.22843   2
  -6  -1  28 7.68307 2.00189   2
  -6   1  28 11.7442 2.10408   2
  -6   1  27 7.02529 1.96701   2
  -6  -1  27 5.35965 1.96533   2
  -6   1  26-1.02918 1.93961   2
  -6  -1  26 5.53962 1.98306   2
  -6   1  25 7.85876 1.97093   2
  -6  -1  25 4.31567 1.95629   2
  -6  -1  24 9.33046 1.99529   2
   6   1 -24 5.94416 1.76133   4
  -6  -1  23 20.0909 2.18982   2
   6   1 -23 15.1035 1.95396   4
  -6  -1  22 15.3794 2.13737   2
   6   1 -22 18.4203 1.94327   4
  -6  -1  21 10.3238 1.85837   2
   6   1 -21 8.28379 1.62458   4
  -6  -1  20 5.72986 1.85426   2
   6   1 -20 7.64163 1.56861   4
  -6  -1  19 7.77061 1.83954   2
   6   1 -19 3.48226 1.52723   4
   6   1 -18 4.12510 1.43528   4
  -6  -1  18 6.05767 1.80247   2
   6  -1 -18 2.30679 1.03448   4
   6  -1 -17 0.12870 0.88035   4
   6   1 -17 0.17141 1.26574   4
  -6  -1  17 0.39403 1.62816   2
  -6   1  17-0.24077 1.44414   2
   6   1 -16 2.12757 1.23527   4
   6  -1 -16 2.38009 0.89854   4
  -6  -1  16 1.07329 1.60123   2
  -6   1  16-0.49691 1.39387   2
  -6  -1  16 1.94250 1.51368   2
  -6  -1  15 2.77278 1.46103   2
  -6   1  15-1.04773 1.33163   2
  -6   1  15 0.59586 0.38978   1
   6  -1 -15 0.70227 0.83177   4
   6   1 -15 0.02598 1.18695   4
  -6  -1  15 0.32405 1.57171   2
  -6   1  15 0.35959 1.35929   2
  -6  -1  14 2.81170 1.46950   2
  -6   1  14 1.58573 1.28123   2
  -6   1  14 1.85977 0.49632   1
   6  -1 -14 2.16949 0.73121   4
   6   1 -14 3.57030 1.26090   4
  -6  -1  14 2.66832 1.57476   2
  -6   1  14 4.25011 1.37830   2
  -6   1  13 6.21113 1.38311   2
  -6  -1  13 6.07815 1.55411   2
  -6   1  13 5.75801 1.39919   2
   6  -1 -13 6.62119 0.79851   4
  -6   1  12 10.2473 1.47039   2
  -6   1  12 10.3378 1.47000   2
  -6  -1  12 9.44466 1.61251   2
  -6  -1  11 2.88499 0.83488   1
  -6   1  11 3.65827 1.24063   2
  -6   1  11 5.35878 1.33518   2
  -6  -1  11 4.72097 1.50851   2
  -6  -1  10 3.64902 1.45571   2
  -6   1  10 3.55661 1.29475   2
  -6   1  10 4.48392 1.29396   2
  -6  -1  10 3.61904 0.82375   1
   6   1 -10 2.79673 1.38818   2
  -6  -1   9 3.65249 1.05525   4
  -6   1   9 2.94451 1.26145   2
  -6  -1   9 3.81403 0.85931   1
  -6   1   9 3.23881 1.30150   2
  -6  -1   9 0.46538 1.44036   2
  -6   1   8 0.82986 1.26395   2
  -6  -1   8 1.13983 1.48227   2
   6  -1  -8 0.93193 0.48563   3
  -6  -1   8 1.62780 0.93169   4
  -6   1   8 0.94280 1.23193   2
  -6  -1   8 1.13402 0.83415   1
  -6  -1   7 35.4430 2.13120   1
   6  -1  -7 40.7716 1.92108   3
  -6   1   7 37.0693 2.39924   2
  -6  -1   7 37.1803 2.28029   4
  -6  -1   7 38.5111 2.56349   2
  -6  -1   6 48.1087 2.57039   1
  -6  -1   6 47.6449 2.64947   4
  -6   1   6 48.6136 2.78903   2
  -6  -1   5 104.193 5.15998   1
  -6   1   5 104.923 5.29399   2
  -6   1   5 106.788 4.98613   4
  -6  -1   5 105.250 5.24250   4
   6  -1  -4 79.4362 3.90532   2
  -6   1   4 71.5248 3.94354   2
   6   1  -4 75.2150 3.81634   3
  -6  -1   4 74.8316 3.89343   4
  -6   1   4 74.2958 3.61193   4
  -6  -1   4 77.9373 3.78872   1
   6   1  -3 17.6618 1.34619   3
  -6  -1   3 16.4681 1.26618   1
   6  -1  -3 12.7430 1.43139   2
  -6   1   3 12.8159 1.58836   2
   6   1  -2 7.50295 1.12904   3
   6  -1  -2 7.02656 1.17874   2
   6   1  -2 7.11611 1.48634   2
  -6  -1   2 7.82612 1.05086   1
  -6   1   2 8.88074 1.42294   2
  -6  -1   1 1.62875 0.95383   1
   6   1  -1 3.16864 1.38284   2
   6  -1  -1 2.40934 1.14389   2
   6   1  -1 2.13576 1.00973   3
  -6   1   1 1.01647 1.30223   2
  -6  -1   0 3.73404 0.99245   1
  -6   1   0 3.61020 1.30499   2
   6   1   0 3.75730 1.41247   2
   6  -1   0 4.35951 1.16860   2
   6   1   0 5.27558 1.06895   3
  -6  -1  -1 0.69894 0.96238   1
  -6   1  -1 1.75825 1.23150   2
  -6  -1  -1 1.08055 1.47331   2
  -6   1  -1 0.54475 0.72183   3
   6   1   1 0.88904 1.02347   3
   6  -1   1 1.57700 1.13995   2
   6   1   1-0.42958 1.27254   2
  -6   1  -2 2.42821 0.77321   3
  -6  -1  -2 3.00485 1.05119   1
  -6   1  -2 2.94665 1.31066   2
   6   1   2 3.61307 1.41456   2
   6  -1   2 3.49637 1.13273   2
  -6  -1  -2 4.35592 1.55377   2
   6   1   2 4.05728 1.12852   3
  -6  -1  -3 10.0556 1.27581   1
  -6   1  -3 10.2384 1.45806   2
   6  -1   3 11.3949 1.37450   2
   6   1   3 10.2269 1.58951   2
  -6  -1  -3 10.0291 1.64419   2
   6   1   3 10.0423 1.26178   3
  -6   1  -3 12.2203 1.02378   3
  -6  -1  -4 5.13482 1.14147   1
   6   1   4 5.93483 1.47849   2
  -6   1  -4 5.58644 1.38250   2
   6  -1   4 6.33545 1.20105   2
  -6  -1  -4 7.99457 1.56945   2
  -6   1  -4 5.37440 0.90330   3
  -6  -1  -5 5.18300 1.16628   1
   6  -1   5 7.15194 1.21416   2
   6   1   5 8.36104 1.51608   2
  -6  -1  -5 6.80300 1.59774   2
  -6   1  -5 8.58530 1.39722   2
  -6   1  -5 7.29364 0.94368   3
  -6  -1  -6 17.0966 1.54180   1
  -6   1  -6 18.5930 1.66715   2
  -6   1  -6 18.3776 1.34704   3
  -6  -1  -6 17.1511 1.87771   2
   6  -1   6 16.7573 1.52590   2
   6   1   6 18.6666 1.75980   2
  -6  -1  -7 8.27870 1.37031   3
   6   1   7 7.50862 1.40348   2
   6  -1   7 8.87469 1.26778   2
  -6  -1  -7 6.12861 1.24385   1
  -6   1  -7 7.66768 1.04793   3
  -6   1  -7 7.72728 1.39402   2
  -6  -1  -7 9.35749 1.69044   2
  -6  -1  -8 1.63813 1.22386   3
   6   1   8 0.33201 1.30578   2
   6  -1   8 0.22112 1.13712   2
  -6   1  -8 0.38461 0.90807   3
  -6  -1  -8 1.43895 1.21793   1
  -6  -1  -8 1.21527 1.58158   2
  -6   1  -8 0.83720 1.30718   2
   6   1   9 5.20137 1.41975   2
   6  -1   9 2.82850 1.17322   2
  -6  -1  -9 2.58374 1.30085   1
  -6   1  -9 4.15681 1.05089   3
  -6  -1  -9 4.36697 1.67566   2
  -6   1  -9 5.86969 1.39284   2
  -6  -1  -9 3.93085 1.30522   3
  -6  -1 -10 21.5439 1.82053   3
   6  -1  10 19.4136 1.57664   2
   6   1  10 20.6868 1.84917   2
  -6  -1 -10 21.6223 2.03174   2
  -6   1 -10 18.9904 1.78977   2
  -6  -1 -10 19.2735 1.76632   1
  -6   1 -11 6.74093 1.43256   2
   6   1  11 7.61587 1.51788   2
   6  -1  11 7.71799 1.26195   2
  -6  -1 -11 6.83195 1.41544   1
  -6  -1 -11 6.19607 1.45023   3
  -6   1 -12 5.11040 1.46794   2
  -6  -1 -12 3.46067 1.36168   3
   6   1  12 5.38069 1.46446   2
   6  -1  12 4.09358 1.16872   2
  -6   1 -13 2.41182 1.47056   2
  -6  -1 -13 0.84271 1.39297   3
   6  -1  13-0.08892 1.11274   2
   6   1  13-0.12392 1.45821   2
  -6   1 -14 6.25085 1.53817   2
  -6  -1 -14 6.17666 1.48718   3
   6   1  14 6.87089 1.55907   2
   6  -1  14 5.07729 1.23661   2
  -6   1 -15 1.85309 1.47554   2
  -6  -1 -15 2.12710 1.40035   3
   6   1  15 1.48413 1.50182   2
   6  -1  15 2.60629 1.23939   2
  -6   1 -16 3.93084 1.55244   2
  -6  -1 -16 4.33519 1.45826   3
   6   1  16 5.91277 1.56525   2
   6  -1  16 3.86937 1.28026   2
  -6   1 -17 3.56985 1.57247   2
   6  -1  17 3.05740 1.22382   2
   6   1  17 3.16310 1.49742   2
  -6  -1 -17 4.30722 1.55397   3
   6  -1  18 0.42209 1.26143   2
   6   1  18 2.27291 1.54830   2
  -6  -1 -18 1.05349 1.50840   3
   6  -1  19-0.35074 1.28579   2
   6   1  19-0.60072 1.51000   2
  -6  -1 -19 1.82581 1.57029   3
   6  -1  20 14.0048 1.61150   2
   6   1  20 14.0304 1.82294   2
  -6  -1 -20 17.1888 2.00913   3
   6  -1  21 12.5594 1.56676   2
   6   1  21 14.0939 1.83054   2
  -6  -1 -21 14.9692 2.01839   3
   6  -1  22 4.16348 1.42552   2
   6   1  22 5.83645 1.64100   2
  -6  -1 -22 3.78591 1.84238   3
   6  -1  23 3.60134 1.39971   2
   6   1  23 1.51622 1.56275   2
  -6  -1 -23 2.39567 1.76822   3
   6  -1  24-1.74934 1.37956   2
   6   1  24 0.56250 1.58078   2
  -6  -1 -24 0.67759 1.86827   3
   6  -1  25-0.62035 1.38031   2
   6   1  25-2.20018 1.60933   2
  -6  -1 -25-2.85097 1.94771   3
   6  -1  26 0.92965 1.42384   2
   6   1  26 0.72926 1.62446   2
  -6  -1 -26-0.05408 2.03589   3
   6   1  27 1.09977 1.58842   2
   6  -1  27 0.45053 1.46390   2
  -6  -1 -27-1.59646 2.15822   3
   6  -1  28 0.51080 1.47720   2
   6   1  28-0.60519 1.65703   2
  -6  -1 -28 1.98748 2.32669   3
   6  -1  29-0.59862 1.53909   2
   6   1  29-1.97287 1.70976   2
  -6  -1 -29 0.06366 2.35613   3
   6  -1  30-0.71862 1.54818   2
   6   1  30-1.06734 1.69862   2
  -6  -1 -30 2.55760 2.46693   3
   6   1  31 1.59804 1.72142   2
   6  -1  31 2.51674 1.55994   2
  -6  -1 -31-0.64115 2.55852   3
   6   1  32 2.99470 1.79254   2
   6   1  33 2.41936 1.80352   2
  -6  -2  39 4.47177 2.00314   2
  -6  -2  38 2.47766 1.94834   2
  -6  -2  37 0.51472 1.89695   2
  -6  -2  36 1.13426 1.90851   2
  -6   2  36 2.50242 2.24105   2
  -6  -2  35 0.82296 1.91960   2
  -6   2  35 1.74469 2.21074   2
  -6   2  34 13.6380 2.48426   2
  -6  -2  34 15.3588 2.20893   2
  -6  -2  33 26.9939 2.50733   2
  -6  -2  32 6.65816 1.97349   2
  -6  -2  31 3.52454 1.87694   2
  -6  -2  30 4.22499 1.90323   2
  -6  -2  29 3.38904 1.90958   2
  -6  -2  28 33.0451 2.73347   2
  -6  -2  27 0.90795 1.87806   2
  -6   2  27-0.30536 1.90129   2
  -6   2  26 32.3428 2.74556   2
  -6  -2  26 35.2592 2.75339   2
  -6   2  25 76.6117 4.47538   2
  -6  -2  25 84.2650 4.58216   2
  -6  -2  24 20.4302 2.29447   2
  -6   2  24 19.7155 2.14346   2
  -6  -2  23 10.9576 2.09543   2
  -6   2  23 12.8343 1.90088   2
  -6  -2  22 31.7543 2.67480   2
  -6   2  22 30.2608 2.47043   2
  -6   2  21 31.3203 2.83789   2
  -6  -2  21 49.7139 3.04894   2
   6   2 -21 41.9804 2.28029   1
  -6   2  20 82.2094 4.40234   2
  -6  -2  20 95.0536 4.63461   2
   6   2 -20 74.9719 3.99568   1
   6   2 -20 86.1812 4.60612   4
   6   2 -19 3.06469 0.95700   1
  -6   2  19 0.83183 1.60229   2
  -6  -2  19 4.44356 1.91272   2
   6   2 -19 3.37178 1.64782   4
   6   2 -18 2.57394 0.93097   1
  -6   2  18 2.18705 1.50142   2
   6   2 -18 2.02142 1.52200   4
  -6  -2  18 3.64786 1.85175   2
  -6   2  18 3.13872 0.57408   1
   6   2 -17 52.4697 3.12394   4
  -6  -2  17 59.1387 3.25107   2
  -6   2  17 36.1583 2.98223   2
   6   2 -17 48.8795 2.58238   1
   6  -2 -16 50.2405 2.73660   4
   6   2 -16 59.1539 3.37437   4
   6   2 -16 57.3486 2.87145   1
  -6   2  16 59.5169 3.22480   2
  -6  -2  16 58.8308 3.43466   2
  -6  -2  15-0.21555 1.58603   2
  -6  -2  15 0.06371 1.73299   2
   6   2 -15 1.09742 0.91649   1
  -6   2  15 0.30002 1.40183   2
   6  -2 -15 0.67118 0.59341   4
   6   2 -15 0.62080 1.51081   4
  -6  -2  14 9.03341 1.66727   2
   6   2 -14 7.95080 1.06161   1
  -6   2  14 8.34961 1.42264   2
  -6   2  14 8.22651 1.48856   2
   6  -2 -14 8.25879 0.66103   4
   6   2 -13 1.61948 0.92837   1
  -6   2  13 2.54309 1.25702   2
  -6   2  13 1.63042 1.34751   2
  -6  -2  13 0.49123 1.48382   2
  -6   2  12 65.9949 3.36897   2
  -6   2  12 56.1544 3.29870   2
   6   2 -12 60.5610 3.12636   1
  -6  -2  12 59.8057 3.46324   2
  -6   2  11 30.6046 2.16760   2
   6   2 -11 35.1705 2.39401   2
  -6   2  11 34.3863 2.23956   2
   6   2 -11 34.3518 1.99052   1
  -6  -2  11 36.9709 2.45862   2
  -6   2  10 28.2270 1.97894   2
   6   2 -10 31.1416 2.15182   2
  -6  -2  10 28.2988 1.96652   4
  -6   2  10 26.2938 1.96161   2
   6   2 -10 27.5994 1.76714   1
  -6  -2  10 31.5478 2.28932   2
  -6   2   9 64.8173 3.58184   2
   6   2  -9 69.2598 3.70575   2
  -6   2   9 65.4576 3.60744   2
  -6  -2   9 67.7747 3.69218   4
  -6  -2   9 68.1043 3.78398   2
   6   2  -9 69.8022 3.45057   1
  -6  -2   8 16.7775 1.81058   2
   6   2  -8 17.8244 1.69958   2
  -6   2   8 15.7381 1.53280   2
  -6  -2   8 14.6823 1.55438   4
  -6   2   8 16.2830 1.55363   2
   6   2  -8 16.8623 1.27134   1
  -6  -2   8 15.9785 1.38785   1
  -6   2   7 23.4440 1.76689   2
   6   2  -7 23.4380 1.53071   1
  -6   2   7 24.5688 1.74972   2
   6   2  -7 26.4552 1.97903   2
  -6  -2   7 21.7260 1.98233   2
  -6  -2   7 23.5989 1.90961   4
  -6  -2   7 22.2921 1.68762   1
   6   2  -6 2.73794 0.82893   1
  -6   2   6 2.97549 1.17657   2
   6   2  -6 2.33218 1.38815   2
  -6  -2   6 5.34698 1.50729   2
  -6  -2   6 2.08537 1.17383   4
  -6   2   6 2.87055 1.17384   2
  -6  -2   6 3.05966 1.06110   1
   6   2  -5 10.7534 1.12275   1
   6   2  -5 12.0822 1.56634   2
  -6   2   5 11.2084 1.37636   2
  -6   2   5 12.9266 1.39486   2
  -6  -2   5 10.0982 1.68561   2
  -6  -2   5 9.43153 1.28581   4
  -6  -2   5 10.8038 1.21835   1
  -6   2   4 271.258 12.6338   2
   6   2  -4 288.456 12.7561   2
  -6  -2   4 258.684 12.6170   1
  -6  -2   4 261.489 12.7465   2
  -6  -2   4 259.300 12.7739   4
  -6  -2   3 192.444 9.13074   1
  -6  -2   3 195.225 9.28530   2
  -6  -2   3 185.264 9.26440   4
   6   2  -3 188.201 9.25019   2
  -6   2   3 192.887 9.12798   2
  -6  -2   2 55.4444 3.08193   1
  -6   2   2 61.6536 3.13588   2
   6   2  -2 63.2653 3.31142   2
   6   2  -2 47.9235 3.09455   3
  -6  -2   2 60.8365 3.34015   2
  -6  -2   1 15.5497 1.46076   1
   6   2  -1 13.0858 1.44812   3
   6  -2  -1 14.7210 1.35240   2
   6   2  -1 15.3907 1.69800   2
  -6   2   1 17.5609 1.53182   2
  -6  -2   1 14.9521 1.80972   2
  -6  -2   0 36.8501 2.59267   2
   6  -2   0 41.1977 2.20589   2
  -6  -2   0 39.5025 2.31710   1
  -6   2   0 37.9328 1.94280   3
   6   2   0 33.3155 2.30307   3
  -6   2   0 38.5282 2.31462   2
  -6  -2  -1 28.6608 2.20797   2
  -6  -2  -1 24.9867 1.83584   1
  -6   2  -1 24.7781 1.47506   3
   6   2   1 26.9412 1.93340   3
   6  -2   1 29.7435 1.73879   2
  -6   2  -1 26.4115 1.85026   2
   6  -2   2 21.8921 1.50555   2
  -6   2  -2 18.8303 1.26205   3
   6   2   2 20.0016 1.72002   3
  -6   2  -2 20.8254 1.65557   2
  -6  -2  -2 21.7661 2.01002   2
  -6  -2  -2 20.4233 1.66489   1
  -6   2  -3 34.8969 2.17017   2
  -6  -2  -3 35.0928 2.22187   1
   6  -2   3 36.0372 2.06845   2
  -6  -2  -3 28.1410 2.44721   2
  -6   2  -3 33.8610 1.86948   3
   6   2   3 37.5574 2.32147   3
  -6   2  -4 5.46590 1.27326   2
   6   2   4 3.82560 1.35126   3
  -6  -2  -4 5.40359 1.29283   1
   6  -2   4 5.48292 1.08770   2
   6  -2   5 14.6778 1.31026   2
  -6   2  -5 12.3429 1.46723   2
   6   2   5 14.0990 1.63248   3
  -6  -2  -5 12.6663 1.54177   1
  -6  -2  -6 22.6528 1.89842   1
  -6   2  -6 24.3688 1.79536   2
   6   2   6 26.3661 2.01034   3
   6  -2   6 24.1910 1.66484   2
   6   2   7 1.18103 1.54490   2
  -6   2  -7 0.87214 1.23109   2
   6  -2   7 1.00342 1.04528   2
  -6  -2  -7 1.89000 1.31482   1
   6   2   8 8.30144 1.68988   2
  -6   2  -8 7.43862 1.34446   2
   6  -2   8 9.27939 1.20625   2
  -6  -2  -8 5.56891 1.39356   1
   6   2   9 9.81682 1.75869   2
  -6  -2  -9 6.81458 1.46834   1
  -6   2  -9 9.26588 1.41473   2
   6  -2   9 9.04881 1.18271   2
   6  -2  10 27.4153 1.76082   2
   6   2  10 25.7698 2.18469   2
  -6   2 -10 26.5905 1.91766   2
  -6  -2 -10 22.4235 2.03524   1
   6   2  11 2.21337 1.62629   2
   6  -2  11 4.19776 1.13469   2
  -6  -2 -11-2.06641 1.53632   1
  -6   2 -11 3.55024 1.29559   2
  -6  -2 -11 1.02505 1.51573   3
   6   2  12 46.2963 3.11439   2
  -6  -2 -12 57.4327 3.24510   3
   6  -2  12 49.9710 2.79545   2
  -6   2 -12 50.2979 2.90568   2
   6  -2  13 15.8909 1.42914   2
  -6   2 -13 14.3970 1.60870   2
  -6  -2 -13 12.9420 1.84119   3
   6   2  13 12.7776 1.84507   2
   6   2  14 24.3310 2.29692   2
  -6  -2 -14 28.7905 2.35203   3
  -6   2 -14 25.0423 1.98840   2
   6  -2  14 29.8793 1.86270   2
   6   2  15 28.9207 2.40156   2
  -6  -2 -15 25.0311 2.35308   3
  -6   2 -15 29.7943 2.11301   2
   6  -2  15 29.8658 1.92990   2
   6   2  16 34.5335 2.62652   2
  -6  -2 -16 38.2015 2.73177   3
   6  -2  16 34.5039 2.18800   2
  -6   2 -16 37.1788 2.40028   2
  -6   2 -17 2.54137 1.46934   2
  -6  -2 -17 3.09096 1.72363   3
   6   2  17 5.14861 1.73783   2
   6  -2  17 3.72921 1.21921   2
  -6   2 -18 8.55886 1.59613   2
  -6  -2 -18 8.49092 1.88421   3
   6  -2  18 6.42725 1.28668   2
   6   2  18 9.04672 1.82834   2
   6   2  19 59.4247 3.38384   2
  -6   2 -19 33.1198 3.20146   2
   6  -2  19 63.1192 3.03851   2
  -6  -2 -19 60.6889 3.54835   3
   6   2  20 47.6605 3.26774   2
   6  -2  20 55.1044 2.97212   2
  -6  -2 -20 53.5060 3.44617   3
   6   2  21 28.1830 2.32704   2
  -6  -2 -21 25.8931 2.44043   3
   6  -2  21 26.6859 1.97252   2
   6   2  22 4.00032 1.73092   2
  -6  -2 -22 4.46786 1.84498   3
   6  -2  22 2.45817 1.30332   2
   6  -2  23 2.65341 1.37078   2
   6   2  23 3.17940 1.70479   2
  -6  -2 -23 2.79458 1.82806   3
   6  -2  24 0.30703 1.38475   2
   6   2  24 1.58616 1.76512   2
  -6  -2 -24 1.47212 1.93277   3
   6  -2  25-1.72028 1.43470   2
   6   2  25-0.80581 1.70979   2
  -6  -2 -25-0.73369 1.89298   3
   6   2  26 2.55370 1.78441   2
  -6  -2 -26 4.77698 2.07082   3
   6   2  27-2.52672 1.82182   2
  -6  -2 -27-2.71580 2.14316   3
   6   2  28 1.95941 1.79186   2
  -6  -2 -28 1.58922 2.13491   3
   6   2  29-0.27315 1.81946   2
  -6  -2 -29 0.92355 2.22626   3
   6   2  30 3.19017 1.85582   2
  -6  -2 -30 5.74395 2.47545   3
   6   2  31-0.84578 1.86510   2
  -6  -3  37-0.03127 1.79402   2
  -6  -3  36 0.53317 1.79645   2
  -6  -3  35 4.52389 1.82011   2
  -6   3  34 1.76006 2.08466   2
  -6  -3  34 2.38839 1.76607   2
  -6   3  33 2.76357 2.04827   2
  -6  -3  33 1.04805 1.74246   2
  -6   3  32 3.83369 2.07248   2
  -6  -3  32 4.39041 1.78284   2
  -6  -3  31 2.78938 1.80182   2
  -6   3  31-0.11080 2.05143   2
  -6  -3  30 7.39157 1.88827   2
  -6   3  30 9.37267 2.14360   2
  -6   3  29 8.13724 2.05262   2
  -6  -3  29 4.70019 1.84073   2
  -6  -3  28 2.63472 1.75885   2
  -6   3  28 2.35938 1.91205   2
  -6  -3  27-2.12665 1.78228   2
  -6   3  27 0.03390 1.90454   2
  -6  -3  26 0.98183 1.79303   2
  -6   3  26 6.65185 1.88750   2
  -6  -3  25-3.16713 1.85594   2
  -6   3  25-0.38894 1.79060   2
  -6  -3  24-1.57121 1.95311   2
  -6   3  24 3.17819 1.83819   2
  -6  -3  23 12.9455 2.10977   2
  -6   3  23 10.3708 1.90967   2
  -6  -3  22 22.0838 2.35290   2
  -6   3  22 19.0823 2.15807   2
   6   3 -21 17.5499 1.59954   1
  -6  -3  21 21.0345 2.32419   2
  -6   3  21 19.5088 2.06393   2
  -6   3  20 11.6848 2.09091   2
  -6   3  20 22.0215 1.41857   1
   6   3 -20 19.4862 1.65424   1
  -6  -3  20 27.0464 2.46092   2
  -6   3  19 28.0244 1.63639   1
  -6   3  19 17.7318 2.24931   2
  -6  -3  19 30.8617 2.53869   2
   6   3 -19 25.7463 1.86712   1
  -6   3  18 17.3945 2.17624   2
   6   3 -18 26.5528 1.85234   1
  -6  -3  18 34.6018 2.52940   2
   6   3 -17 14.7676 1.48498   1
  -6   3  17 15.2417 1.84855   2
  -6  -3  17 18.7671 2.22439   2
   6   3 -16 6.02730 1.24855   1
  -6  -3  16 8.01511 1.94347   2
  -6   3  16 6.96976 1.58838   2
   6   3 -15 17.4358 1.60770   1
  -6   3  15 19.8284 1.88494   2
   6   3 -14 4.79878 1.21256   1
  -6   3  14 7.50003 1.52691   2
  -6   3  13-1.11922 1.41413   2
   6   3 -13-0.01846 1.12541   1
  -6   3  13 0.02164 1.29821   2
  -6  -3  13-0.34225 1.64363   2
  -6   3  12 4.98218 1.37309   2
  -6  -3  12 4.07018 1.60298   2
   6   3 -12 6.49184 1.20774   1
  -6   3  12 5.16145 1.32743   2
   6   3 -12 7.39226 1.52994   2
  -6  -3  11 0.35261 1.51522   2
  -6  -3  11-0.18080 1.46831   4
   6   3 -11-0.27234 1.43326   2
  -6   3  11 0.32484 1.25432   2
  -6   3  11 0.58846 1.32735   2
   6   3 -11 0.31475 1.06923   1
  -6  -3  10-0.60870 1.47413   2
   6   3 -10 1.51477 1.43470   2
  -6   3  10 1.83560 1.21718   2
  -6  -3  10 0.60559 1.37368   4
  -6   3  10 0.13224 1.32742   2
   6   3 -10 0.50049 1.08931   1
   6   3  -9 10.8979 1.62032   2
  -6   3   9 11.8977 1.38680   2
   6   3  -9 12.5256 1.32680   1
  -6  -3   9 12.9500 1.67649   4
  -6  -3   9 9.96328 1.63570   2
  -6   3   9 12.3933 1.47583   2
  -6   3   8 10.1200 1.35318   2
   6   3  -8 8.97621 1.60767   2
   6   3  -8 10.0525 1.24961   1
  -6  -3   8 9.81616 1.60486   4
  -6  -3   8 9.48209 1.63509   2
  -6   3   8 11.8939 1.38810   2
   6   3  -7 7.77498 1.54690   2
  -6   3   7 7.29632 1.27256   2
   6   3  -7 7.08612 1.21934   1
  -6  -3   7 9.38699 1.60880   4
  -6  -3   7 6.88654 1.61152   2
  -6   3   7 9.43162 1.32643   2
   6   3  -6 17.3491 1.86710   2
  -6   3   6 18.6371 1.54961   2
  -6  -3   6 17.8452 1.87893   2
  -6  -3   6 20.7441 1.94278   4
  -6   3   6 19.6834 1.64709   2
   6   3  -6 19.7494 1.62433   1
  -6  -3   5 8.63994 1.64707   2
  -6  -3   5 6.70724 1.53665   4
   6   3  -5 9.43152 1.58938   2
  -6   3   5 9.24022 1.23155   2
  -6   3   5 9.81016 1.31771   2
   6   3  -5 7.74258 1.26831   1
  -6  -3   4 10.2180 1.67690   2
   6   3  -4 9.34469 1.66086   2
  -6   3   4 11.6320 1.30709   2
  -6  -3   4 10.7270 1.69463   4
   6   3  -4 11.1479 1.33952   1
  -6   3   4 8.77202 1.25160   2
  -6   3   3 17.0973 1.42687   2
  -6  -3   3 12.5272 1.80563   2
   6   3  -3 15.3225 1.82313   2
  -6   3   3 15.6557 1.37405   2
  -6  -3   3 16.3691 1.87277   4
  -6  -3   3 16.0983 1.60017   1
   6   3  -3 14.4199 1.47541   1
   6   3  -2 8.90286 1.31696   1
  -6   3   2 6.04630 1.14734   2
   6   3  -2 8.74361 1.64924   2
  -6  -3   2 5.88519 1.58396   2
  -6  -3   2 8.02565 1.67900   4
  -6   3   2 8.64517 1.17369   2
  -6  -3   2 7.39465 1.37239   1
  -6  -3   1 7.19512 1.41610   1
   6   3  -1 7.39101 1.28506   1
   6   3  -1 8.38806 1.67670   2
  -6   3   1 5.75123 1.14810   2
  -6   3   1 6.01180 0.56257   3
  -6  -3   1 6.55451 1.65650   2
   6   3  -1 6.88448 1.37803   3
  -6   3   1 6.60670 1.16137   2
  -6   3   0 31.3117 1.92081   2
  -6  -3   0 28.4659 2.08894   1
   6   3   0 26.4077 1.99305   1
   6   3   0 31.0831 2.12576   3
  -6  -3   0 29.8222 2.32803   2
   6   3   0 31.4777 2.34024   2
  -6   3   0 31.5288 1.91662   2
  -6   3   0 28.0495 1.55801   4
   6   3   1 2.64377 1.22838   1
  -6  -3  -1 2.39125 1.37289   1
  -6   3  -1 1.77587 1.08063   2
   6   3   1 1.19446 1.29676   3
  -6   3  -1 0.73729 0.60194   4
   6   3   1 2.46615 1.62549   2
  -6  -3  -2 0.49858 1.30309   1
   6   3   2 0.15457 1.30808   3
   6   3   2-0.41730 1.16739   1
  -6   3  -2 1.08224 1.07668   2
   6   3   2-0.29281 1.62422   2
  -6  -3  -3 9.76064 1.54601   1
   6   3   3 8.99265 1.56968   3
   6   3   3 9.50410 1.79583   2
  -6   3  -3 9.87437 1.24869   2
   6   3   3 8.59372 1.33874   1
  -6  -3  -4-0.30080 1.44518   1
   6  -3   4 2.39642 0.95323   2
   6   3   4 0.77437 1.23069   1
  -6   3  -4 0.26047 1.10995   2
   6   3   4 1.09219 1.65184   2
   6  -3   5 14.3310 1.21977   2
  -6  -3  -5 12.2939 1.75942   1
  -6   3  -5 14.3686 1.39890   2
   6   3   5 16.6799 1.92835   2
   6  -3   6 44.7277 2.32625   2
  -6  -3  -6 37.9491 2.75340   1
  -6   3  -6 44.7383 2.46119   2
   6   3   6 38.7376 2.84439   2
   6   3   7 17.4777 2.04559   2
   6  -3   7 16.6804 1.33246   2
  -6  -3  -7 19.4334 1.88861   1
  -6   3  -7 18.9142 1.52608   2
  -6   3  -8 12.5627 1.38531   2
   6   3   8 12.2808 1.94247   2
   6  -3   8 11.2047 1.13916   2
  -6  -3  -8 8.85416 1.69503   1
   6  -3   9 5.17786 1.01066   2
  -6   3  -9 5.32513 1.27957   2
  -6  -3  -9 5.70790 1.67967   1
   6  -3  10 11.2458 1.14785   2
  -6  -3 -10 11.0658 1.79687   1
  -6   3 -10 11.9201 1.35321   2
  -6   3 -11 1.55462 1.25047   2
   6  -3  11 1.76107 0.97390   2
  -6   3 -12 0.52316 1.22968   2
   6  -3  12 1.27249 0.99093   2
  -6   3 -13 17.3168 1.61499   2
   6  -3  13 17.9145 1.41467   2
   6  -3  14 12.1296 1.27303   2
  -6   3 -14 13.3980 1.50379   2
   6  -3  15-0.46737 1.03046   2
   6   3  16 17.9195 2.21410   2
  -6  -3 -16 20.7260 2.33199   3
   6  -3  16 17.7743 1.48076   2
   6  -3  17 2.59620 1.16109   2
  -6  -3 -17 1.24343 1.82032   3
   6   3  17-0.65192 1.85341   2
   6   3  18 5.45468 1.93192   2
  -6  -3 -18 6.51316 1.97027   3
   6  -3  18 5.26455 1.20126   2
  -6  -3 -19 0.49049 1.80951   3
   6   3  19-1.45625 1.83704   2
  -6  -3 -20 3.44628 1.96939   3
   6   3  20 3.21266 1.84867   2
  -6  -3 -21 0.49714 1.91144   3
   6   3  21 1.42179 1.81936   2
  -6  -3 -22 6.28932 2.04073   3
   6   3  22 6.57131 1.98158   2
  -6  -3 -23 7.75144 2.12469   3
   6   3  23 8.49589 1.99147   2
  -6  -3 -24 0.85316 1.98689   3
   6   3  24 0.53113 1.90270   2
  -6  -3 -25-0.16516 1.98785   3
   6   3  25 0.68218 1.89731   2
  -6  -3 -26 0.56735 2.10306   3
   6   3  26 1.64082 1.92622   2
  -6  -3 -27 1.34859 2.12403   3
   6   3  27 1.36843 1.92074   2
  -6  -3 -28 4.71888 2.36506   3
   6   3  28 0.22513 1.92268   2
  -6   4  32 7.65058 2.17731   2
  -6  -4  31 9.07052 1.78126   2
  -6   4  31 9.20150 2.17997   2
  -6  -4  30 6.65800 1.73079   2
  -6   4  30 4.79213 2.05112   2
  -6   4  29 38.2607 2.89311   2
  -6  -4  29 34.2128 2.64410   2
  -6  -4  28 12.7846 1.88326   2
  -6   4  28 13.5524 2.16846   2
  -6  -4  27 1.62588 1.73082   2
  -6   4  27 2.79262 1.98082   2
  -6   4  26 20.4830 2.33780   2
  -6  -4  26 25.2524 2.24853   2
  -6  -4  25 19.4895 2.13370   2
  -6   4  25 17.3479 2.20505   2
  -6  -4  24 1.12805 1.80539   2
  -6   4  24-0.31942 1.75750   2
  -6  -4  23 15.1358 2.06142   2
  -6   4  23 9.51710 1.98809   2
  -6   4  22 61.5581 3.76271   2
  -6  -4  22 66.6783 3.88439   2
  -6   4  21 9.64499 1.88573   2
  -6  -4  21 12.5973 2.15788   2
   6   4 -20 0.24031 1.41642   1
  -6   4  20-0.86298 1.63000   2
  -6  -4  20 1.49418 2.00181   2
   6   4 -19 2.76759 1.48619   1
  -6   4  19 6.31625 1.26586   1
  -6   4  19 5.23254 1.74398   2
  -6  -4  19 9.71744 2.10052   2
  -6  -4  18 4.03168 2.02104   2
  -6   4  18 2.72017 1.66361   2
   6   4 -18 3.81816 1.49221   1
  -6   4  17 19.7407 2.05301   2
  -6  -4  17 25.2123 2.46915   2
   6   4 -17 20.2593 1.93968   1
   6   4 -16 1.23557 1.47024   1
  -6   4  16-1.12185 1.57412   2
   6   4 -15 9.19822 1.58713   1
  -6   4  15 11.5564 1.75812   2
   6   4 -14 12.1897 1.68725   1
  -6   4  14 11.2957 1.69682   2
   6   4 -13 25.4033 2.20610   2
  -6   4  13 32.2638 2.18157   2
   6   4 -13 26.6024 2.13331   1
   6   4 -12 2.76325 1.52715   1
   6   4 -12 2.81870 1.56094   2
  -6   4  12 4.16822 1.32847   2
  -6   4  12 4.92118 1.51494   2
  -6   4  11 60.9355 3.43544   2
   6   4 -11 55.0251 3.54753   2
  -6  -4  11 65.3089 3.93878   4
  -6   4  11 71.4262 3.54672   2
   6   4 -11 66.3234 3.59336   1
   6   4 -10 11.9334 1.73232   2
  -6   4  10 10.2618 1.39748   2
  -6   4  10 13.2387 1.56431   2
  -6  -4  10 12.3510 1.96974   4
   6   4 -10 11.8073 1.70220   1
  -6   4   9 14.5693 1.47585   2
   6   4  -9 11.1040 1.77600   2
   6   4  -9 11.7729 1.73087   1
  -6   4   9 15.8478 1.59136   2
  -6  -4   9 15.8029 2.05003   4
   6   4  -8 8.13498 1.59045   1
  -6  -4   8 10.5873 1.95163   4
  -6   4   8 10.1676 1.45822   2
[truncated: 453,834 more chars]
